# Supplementary material for: Study of molecular patterns associated with ferroptosis in Parkinson’s disease and its immune signature
Source: PLoS One. 2023 Dec 21;18(12):e0295699. doi: 10.1371/journal.pone.0295699 (PMC10734959; doi:10.1371/journal.pone.0295699)
Supplement: S1 Data — (XLS) [file pone.0295699.s001.xls]

ONTOLOGY	ID	Description	GeneRatio	BgRatio	pvalue	p.adjust	qvalue	geneID	Count
BP	GO:0099003	vesicle-mediated transport in synapse	22/319	212/18903	1.17E-11	2.27E-08	2.03E-08	PPP3CB/HTR2A/OPHN1/SYN2/STXBP1/PRKCB/SYNJ1/CDK5R1/DNM1/CADPS/SH3GL2/NSG1/BSN/SNAP91/ERC2/SNAP25/AMPH/SYT1/CADPS2/DDC/TH/SLC18A2	22
BP	GO:0099504	synaptic vesicle cycle	21/319	192/18903	1.27E-11	2.27E-08	2.03E-08	PPP3CB/HTR2A/OPHN1/SYN2/STXBP1/PRKCB/SYNJ1/CDK5R1/DNM1/CADPS/SH3GL2/BSN/SNAP91/ERC2/SNAP25/AMPH/SYT1/CADPS2/DDC/TH/SLC18A2	21
BP	GO:0061564	axon development	31/319	490/18903	2.94E-10	3.50E-07	3.13E-07	PPP3CB/KIAA0319/INPP5F/SLIT1/SLITRK5/OPHN1/CHN1/TNFRSF21/FKBP1B/NRXN1/STXBP1/NPTN/NREP/BDNF/CDK5R1/PLPPR4/PAK3/EFNA1/GAP43/RET/NDN/B4GALT6/UCHL1/XK/ATP8A2/DCLK1/NR4A2/NEFH/NEFL/NRXN3/FGF13	31
BP	GO:0006836	neurotransmitter transport	20/319	212/18903	5.70E-10	5.09E-07	4.55E-07	HTR2A/SYN2/NRXN1/STXBP1/PRKCB/SYNJ1/CADPS/SLC6A15/RPH3A/SV2B/SYNGR3/ERC2/SNAP25/SYT1/CADPS2/DDC/SLC6A3/SV2C/TH/SLC18A2	20
BP	GO:0007626	locomotory behavior	19/319	197/18903	1.07E-09	7.62E-07	6.81E-07	PPP3CB/INPP5F/GLRB/UCHL1/FGF12/SCN1A/HTR2C/GAD1/NR4A2/ANKH/KCND2/HPRT1/CALB1/ELAVL4/SNAP25/EN1/SLC6A3/TH/SLC18A2	19
BP	GO:0007612	learning	16/319	150/18903	5.30E-09	2.90E-06	2.59E-06	PPP3CB/NRXN1/NPTN/CNTNAP2/SYNJ1/CLDN5/HMGCR/PRKAR2B/SLC12A5/ELAVL4/TPBG/SNAP25/EN1/NRXN3/FGF13/TH	16
BP	GO:0050808	synapse organization	27/319	432/18903	5.68E-09	2.90E-06	2.59E-06	SLIT1/SLITRK5/OPHN1/SYBU/NRXN1/NPTN/BDNF/LRRN3/CDK5R1/FRRS1L/PAK3/EFNA1/GLRB/GAP43/CLSTN2/CUX2/AMIGO2/COL4A1/BSN/INA/NEFH/ERC2/TPBG/NEFL/PCDH8/CBLN1/FGF13	27
BP	GO:0007409	axonogenesis	27/319	438/18903	7.61E-09	3.37E-06	3.01E-06	PPP3CB/KIAA0319/SLIT1/SLITRK5/OPHN1/CHN1/NRXN1/STXBP1/NPTN/BDNF/CDK5R1/PLPPR4/PAK3/EFNA1/GAP43/RET/NDN/B4GALT6/UCHL1/XK/ATP8A2/DCLK1/NR4A2/NEFH/NEFL/NRXN3/FGF13	27
BP	GO:0007611	learning or memory	21/319	273/18903	8.49E-09	3.37E-06	3.01E-06	PPP3CB/HTR2A/GRIA1/NRXN1/NPTN/CNTNAP2/BDNF/SYNJ1/CLDN5/HMGCR/PRKAR2B/CUX2/SLC12A5/CALB1/ELAVL4/TPBG/SNAP25/EN1/NRXN3/FGF13/TH	21
BP	GO:0006887	exocytosis	23/319	369/18903	8.36E-08	2.99E-05	2.67E-05	PPP3CB/HTR2A/ANXA2/RAB13/SYN2/STXBP1/PRKCB/GAB2/SYNJ1/S100A10/SDC1/CADPS/RPH3A/IL4R/ANK1/IL13RA2/GRP/SYNGR3/ERC2/SNAP25/SYT1/CADPS2/VSNL1	23
BP	GO:0050890	cognition	21/319	314/18903	9.54E-08	3.10E-05	2.77E-05	PPP3CB/HTR2A/GRIA1/NRXN1/NPTN/CNTNAP2/BDNF/SYNJ1/CLDN5/HMGCR/PRKAR2B/CUX2/SLC12A5/CALB1/ELAVL4/TPBG/SNAP25/EN1/NRXN3/FGF13/TH	21
BP	GO:0001505	regulation of neurotransmitter levels	17/319	219/18903	2.01E-07	5.98E-05	5.35E-05	HTR2A/SYN2/NRXN1/STXBP1/PRKCB/SYNJ1/CADPS/GAD1/RPH3A/SYNGR3/ERC2/SNAP25/SYT1/CADPS2/SLC6A3/TH/SLC18A2	17
BP	GO:1901890	positive regulation of cell junction assembly	12/319	106/18903	2.32E-07	6.36E-05	5.68E-05	SLITRK5/NRXN1/CNTNAP2/BDNF/LRRN3/CLDN5/S100A10/CLSTN2/CUX2/AMIGO2/TPBG/CBLN1	12
BP	GO:0010975	regulation of neuron projection development	24/319	446/18903	6.46E-07	0.000162443	0.000145176	KIAA0319/INPP5F/SLIT1/SDC2/CHN1/FKBP1B/NPTN/BDNF/CDK5R1/PAK3/EFNA1/RET/NEDD4L/XK/ATP8A2/CUX2/VIM/RIT2/SERPINI1/ELAVL4/SNAP25/STMN2/NEFL/FGF13	24
BP	GO:0050804	modulation of chemical synaptic transmission	24/319	448/18903	7.00E-07	0.000162443	0.000145176	PPP3CB/HTR2A/OPHN1/GRIA1/AKAP12/NRXN1/STXBP1/NPTN/PRKCB/BDNF/PLPPR4/FRRS1L/DNM1/CLSTN2/PRKAR2B/CUX2/NSG1/CALB1/ELAVL4/ERC2/SNAP25/SYT1/RGS4/CBLN1	24
BP	GO:0099177	regulation of trans-synaptic signaling	24/319	449/18903	7.28E-07	0.000162443	0.000145176	PPP3CB/HTR2A/OPHN1/GRIA1/AKAP12/NRXN1/STXBP1/NPTN/PRKCB/BDNF/PLPPR4/FRRS1L/DNM1/CLSTN2/PRKAR2B/CUX2/NSG1/CALB1/ELAVL4/ERC2/SNAP25/SYT1/RGS4/CBLN1	24
BP	GO:0045055	regulated exocytosis	17/319	242/18903	8.24E-07	0.000172969	0.000154583	PPP3CB/HTR2A/SYN2/STXBP1/PRKCB/GAB2/SYNJ1/CADPS/RPH3A/IL4R/IL13RA2/GRP/SYNGR3/ERC2/SNAP25/SYT1/CADPS2	17
BP	GO:0042416	dopamine biosynthetic process	5/319	12/18903	9.53E-07	0.000189073	0.000168976	NR4A2/GCH1/DDC/SLC6A3/TH	5
BP	GO:0051965	positive regulation of synapse assembly	9/319	63/18903	1.05E-06	0.000198117	0.000177058	SLITRK5/NRXN1/BDNF/LRRN3/CLSTN2/CUX2/AMIGO2/TPBG/CBLN1	9
BP	GO:0034329	cell junction assembly	23/319	430/18903	1.23E-06	0.000212451	0.000189868	SLIT1/SLITRK5/OPHN1/RAB13/PECAM1/PTPRK/NRXN1/NPTN/CNTNAP2/CLDN15/BDNF/LRRN3/CLDN5/S100A10/GAP43/CDH18/CLSTN2/CUX2/AMIGO2/BSN/TPBG/CBLN1/FGF13	23
BP	GO:0009713	catechol-containing compound biosynthetic process	6/319	22/18903	1.31E-06	0.000212451	0.000189868	NR4A2/INSM1/GCH1/DDC/SLC6A3/TH	6
BP	GO:0042423	catecholamine biosynthetic process	6/319	22/18903	1.31E-06	0.000212451	0.000189868	NR4A2/INSM1/GCH1/DDC/SLC6A3/TH	6
BP	GO:0045921	positive regulation of exocytosis	10/319	86/18903	1.85E-06	0.000287709	0.000257127	ANXA2/STXBP1/GAB2/S100A10/SDC1/CADPS/IL4R/SYT1/CADPS2/VSNL1	10
BP	GO:0007416	synapse assembly	14/319	184/18903	3.06E-06	0.000455761	0.000407316	SLIT1/SLITRK5/NRXN1/NPTN/BDNF/LRRN3/GAP43/CLSTN2/CUX2/AMIGO2/BSN/TPBG/CBLN1/FGF13	14
BP	GO:0017157	regulation of exocytosis	15/319	213/18903	3.56E-06	0.000508067	0.000454062	HTR2A/ANXA2/RAB13/STXBP1/PRKCB/GAB2/S100A10/SDC1/CADPS/RPH3A/IL4R/IL13RA2/SYT1/CADPS2/VSNL1	15
BP	GO:0048813	dendrite morphogenesis	12/319	140/18903	4.60E-06	0.000631635	0.000564495	SLITRK5/SDC2/CDK5R1/PAK3/EFNA1/NEDD4L/CUX2/DCLK1/HPRT1/SULT4A1/ELAVL4/TPBG	12
BP	GO:0099173	postsynapse organization	13/319	166/18903	5.04E-06	0.000665906	0.000595123	OPHN1/NRXN1/CDK5R1/FRRS1L/PAK3/EFNA1/GLRB/GAP43/CUX2/INA/NEFH/NEFL/CBLN1	13
BP	GO:0030534	adult behavior	12/319	143/18903	5.73E-06	0.00073075	0.000653075	INPP5F/HTR2A/SLITRK5/NRXN1/CNTNAP2/GLRB/UCHL1/FGF12/SCN1A/NR4A2/EN1/NRXN3	12
BP	GO:0001975	response to amphetamine	6/319	30/18903	9.30E-06	0.001144634	0.001022965	RGS7/NR4A2/HPRT1/RGS4/TH/SLC18A2	6
BP	GO:0007269	neurotransmitter secretion	12/319	151/18903	1.00E-05	0.001154376	0.001031672	HTR2A/SYN2/NRXN1/STXBP1/PRKCB/SYNJ1/CADPS/RPH3A/ERC2/SNAP25/SYT1/CADPS2	12
BP	GO:0099643	signal release from synapse	12/319	151/18903	1.00E-05	0.001154376	0.001031672	HTR2A/SYN2/NRXN1/STXBP1/PRKCB/SYNJ1/CADPS/RPH3A/ERC2/SNAP25/SYT1/CADPS2	12
BP	GO:0051963	regulation of synapse assembly	10/319	104/18903	1.05E-05	0.001166472	0.001042481	SLIT1/SLITRK5/NRXN1/BDNF/LRRN3/CLSTN2/CUX2/AMIGO2/TPBG/CBLN1	10
BP	GO:0050807	regulation of synapse organization	14/319	209/18903	1.33E-05	0.001439051	0.001286086	SLIT1/SLITRK5/NRXN1/BDNF/LRRN3/CDK5R1/PAK3/EFNA1/CLSTN2/CUX2/AMIGO2/TPBG/PCDH8/CBLN1	14
BP	GO:0048488	synaptic vesicle endocytosis	8/319	66/18903	1.48E-05	0.001471687	0.001315254	PPP3CB/OPHN1/SYNJ1/DNM1/SH3GL2/SNAP91/AMPH/SYT1	8
BP	GO:0140238	presynaptic endocytosis	8/319	66/18903	1.48E-05	0.001471687	0.001315254	PPP3CB/OPHN1/SYNJ1/DNM1/SH3GL2/SNAP91/AMPH/SYT1	8
BP	GO:0046189	phenol-containing compound biosynthetic process	7/319	48/18903	1.48E-05	0.001471687	0.001315254	OPN3/NR4A2/INSM1/GCH1/DDC/SLC6A3/TH	7
BP	GO:0099566	regulation of postsynaptic cytosolic calcium ion concentration	4/319	10/18903	1.54E-05	0.001488441	0.001330227	ATP2B2/GRIA1/ITPR1/CALB1	4
BP	GO:0050803	regulation of synapse structure or activity	14/319	215/18903	1.83E-05	0.001718323	0.001535674	SLIT1/SLITRK5/NRXN1/BDNF/LRRN3/CDK5R1/PAK3/EFNA1/CLSTN2/CUX2/AMIGO2/TPBG/PCDH8/CBLN1	14
BP	GO:0035176	social behavior	7/319	52/18903	2.55E-05	0.002329942	0.00208228	NRXN1/CNTNAP2/GAD1/GRP/EN1/NRXN3/TH	7
BP	GO:0051703	biological process involved in intraspecies interaction between organisms	7/319	54/18903	3.27E-05	0.002921725	0.00261116	NRXN1/CNTNAP2/GAD1/GRP/EN1/NRXN3/TH	7
BP	GO:0016050	vesicle organization	18/319	353/18903	3.40E-05	0.002957347	0.002642995	ATP6V1H/ANXA2/RAB13/VPS37B/ATP6V1A/STXBP1/SEC23A/VAMP1/SYNJ1/PLEKHF1/S100A10/DNM1/SDC1/VAV3/SNX10/SNAP91/SNAP25/SYT1	18
BP	GO:0006584	catecholamine metabolic process	7/319	55/18903	3.70E-05	0.003069674	0.002743383	NR4A2/HPRT1/INSM1/GCH1/DDC/SLC6A3/TH	7
BP	GO:0009712	catechol-containing compound metabolic process	7/319	55/18903	3.70E-05	0.003069674	0.002743383	NR4A2/HPRT1/INSM1/GCH1/DDC/SLC6A3/TH	7
BP	GO:0042401	cellular biogenic amine biosynthetic process	6/319	39/18903	4.50E-05	0.00352722	0.003152294	NR4A2/INSM1/GCH1/DDC/SLC6A3/TH	6
BP	GO:0043279	response to alkaloid	9/319	99/18903	4.53E-05	0.00352722	0.003152294	HTR2A/RYR2/ELAVL4/EN1/PCSK1/RGS4/DDC/SLC6A3/TH	9
BP	GO:1901888	regulation of cell junction assembly	13/319	204/18903	4.54E-05	0.00352722	0.003152294	SLIT1/SLITRK5/NRXN1/CNTNAP2/BDNF/LRRN3/CLDN5/S100A10/CLSTN2/CUX2/AMIGO2/TPBG/CBLN1	13
BP	GO:0042391	regulation of membrane potential	20/319	431/18903	4.77E-05	0.003619817	0.003235048	GRIA1/FKBP1B/NRXN1/RYR2/GLRB/NEDD4L/PID1/FGF12/CUX2/SCN1A/MLLT11/KCND2/SLC4A3/SCN3B/SCN3A/CLIC1/RGS4/GABRB1/CBLN1/FGF13	20
BP	GO:0009309	amine biosynthetic process	6/319	40/18903	5.22E-05	0.003879038	0.003466715	NR4A2/INSM1/GCH1/DDC/SLC6A3/TH	6
BP	GO:0016358	dendrite development	14/319	237/18903	5.35E-05	0.003897619	0.003483321	KIAA0319/SLITRK5/SDC2/CDK5R1/PAK3/EFNA1/NEDD4L/CUX2/SLC12A5/DCLK1/HPRT1/SULT4A1/ELAVL4/TPBG	14
BP	GO:0036465	synaptic vesicle recycling	8/319	79/18903	5.56E-05	0.003966309	0.003544709	PPP3CB/OPHN1/SYNJ1/DNM1/SH3GL2/SNAP91/AMPH/SYT1	8
BP	GO:0042417	dopamine metabolic process	6/319	41/18903	6.02E-05	0.004216558	0.003768358	NR4A2/HPRT1/GCH1/DDC/SLC6A3/TH	6
BP	GO:0050905	neuromuscular process	11/319	154/18903	6.28E-05	0.004309276	0.003851221	NRXN1/CAMTA1/ITPR1/GLRB/UCHL1/FGF12/ATP8A2/SCN1A/GCH1/NEFL/SLC6A3	11
BP	GO:0010976	positive regulation of neuron projection development	11/319	157/18903	7.47E-05	0.005035046	0.004499845	FKBP1B/NPTN/BDNF/PAK3/RET/ATP8A2/CUX2/RIT2/SERPINI1/ELAVL4/STMN2	11
BP	GO:1903532	positive regulation of secretion by cell	15/319	278/18903	8.16E-05	0.005394197	0.00482082	PPP3CB/ANXA2/RGCC/STXBP1/GAB2/S100A10/SDC1/CADPS/MYRIP/IL4R/GRP/PCSK1/SYT1/CADPS2/VSNL1	15
BP	GO:0014075	response to amine	6/319	44/18903	9.06E-05	0.005883019	0.005257682	RGS7/NR4A2/HPRT1/RGS4/TH/SLC18A2	6
BP	GO:0051960	regulation of nervous system development	20/319	456/18903	0.000103181	0.006577814	0.005878624	KIFAP3/KIAA0319/SLIT1/SLITRK5/ANXA2/TNFRSF21/NRXN1/NPTN/BDNF/LRRN3/SYNJ1/S100A10/PAK3/CLSTN2/CUX2/AMIGO2/TPBG/NEFL/CBLN1/FGF13	20
BP	GO:0072659	protein localization to plasma membrane	15/319	285/18903	0.000107635	0.006714048	0.006000377	RAB13/TSPAN14/EFR3A/STXBP1/SEC23A/PLEKHF1/RHBDF2/TNFRSF1A/S100A10/PID1/NSG1/ANK1/SCN3B/TPBG/FGF13	15
BP	GO:0016079	synaptic vesicle exocytosis	9/319	111/18903	0.00011096	0.006714048	0.006000377	HTR2A/STXBP1/PRKCB/SYNJ1/CADPS/ERC2/SNAP25/SYT1/CADPS2	9
BP	GO:0018958	phenol-containing compound metabolic process	9/319	111/18903	0.00011096	0.006714048	0.006000377	OPN3/SRD5A1/NR4A2/HPRT1/INSM1/GCH1/DDC/SLC6A3/TH	9
BP	GO:0017156	calcium-ion regulated exocytosis	7/319	66/18903	0.000121116	0.007206424	0.006440416	PPP3CB/SYN2/STXBP1/CADPS/RPH3A/SYT1/CADPS2	7
BP	GO:0007158	neuron cell-cell adhesion	4/319	16/18903	0.000123394	0.007221609	0.006453987	NRXN1/CDK5R1/RET/NRXN3	4
BP	GO:0008038	neuron recognition	6/319	48/18903	0.000148893	0.008573358	0.007662051	TNFRSF21/NPTN/CNTNAP2/CDK5R1/GAP43/NDN	6
BP	GO:0001508	action potential	10/319	146/18903	0.000190278	0.01078241	0.009636292	FKBP1B/RYR2/NEDD4L/FGF12/SCN1A/KCND2/SLC4A3/SCN3B/SCN3A/FGF13	10
BP	GO:0019896	axonal transport of mitochondrion	4/319	18/18903	0.000202006	0.011268129	0.010070381	SYBU/ACTR10/UCHL1/NEFL	4
BP	GO:1990778	protein localization to cell periphery	16/319	337/18903	0.000209581	0.011510826	0.010287281	RAB13/TSPAN14/EFR3A/STXBP1/SEC23A/PLEKHF1/RHBDF2/TNFRSF1A/S100A10/PID1/NSG1/ANK1/SCN3B/TPBG/SNAP25/FGF13	16
BP	GO:0051047	positive regulation of secretion	15/319	304/18903	0.00021792	0.011787472	0.010534521	PPP3CB/ANXA2/RGCC/STXBP1/GAB2/S100A10/SDC1/CADPS/MYRIP/IL4R/GRP/PCSK1/SYT1/CADPS2/VSNL1	15
BP	GO:0051480	regulation of cytosolic calcium ion concentration	6/319	52/18903	0.000233442	0.012438647	0.011116479	ATP2B2/GRIA1/FKBP1B/ITPR1/RYR2/CALB1	6
BP	GO:0016082	synaptic vesicle priming	4/319	19/18903	0.000252487	0.013255586	0.011846582	STXBP1/SYNJ1/ERC2/SNAP25	4
BP	GO:0035725	sodium ion transmembrane transport	11/319	184/18903	0.000302458	0.015648906	0.013985503	NEDD4L/FGF12/SLC24A3/SCN1A/SLC6A15/NETO2/SCN3B/GRP/SCN3A/SLC6A3/FGF13	11
BP	GO:0035455	response to interferon-alpha	4/319	20/18903	0.000311434	0.015883154	0.014194852	IFITM1/IFITM2/IFITM3/BST2	4
BP	GO:0031103	axon regeneration	6/319	55/18903	0.000318632	0.016021346	0.014318354	KIAA0319/INPP5F/FKBP1B/NREP/GAP43/NEFL	6
BP	GO:0050770	regulation of axonogenesis	10/319	156/18903	0.000325037	0.016116397	0.014403302	KIAA0319/SLIT1/CHN1/BDNF/PAK3/EFNA1/RET/XK/NEFL/FGF13	10
BP	GO:0051966	regulation of synaptic transmission, glutamatergic	7/319	78/18903	0.000345842	0.016913113	0.015115331	HTR2A/OPHN1/NRXN1/STXBP1/PLPPR4/FRRS1L/SYT1	7
BP	GO:0086001	cardiac muscle cell action potential	7/319	79/18903	0.000374065	0.018046118	0.016127903	RYR2/NEDD4L/FGF12/SCN1A/SLC4A3/SCN3B/FGF13	7
BP	GO:0008344	adult locomotory behavior	7/319	80/18903	0.000404101	0.019235229	0.017190618	INPP5F/GLRB/UCHL1/FGF12/SCN1A/NR4A2/EN1	7
BP	GO:0023061	signal release	19/319	470/18903	0.000426417	0.020030374	0.017901242	PPP3CB/HTR2A/SYN2/FKBP1B/NRXN1/STXBP1/PRKCB/SYNJ1/CADPS/HTR2C/MYRIP/RPH3A/AGTR1/GRP/ERC2/SNAP25/SYT1/CADPS2/VSNL1	19
BP	GO:0033555	multicellular organismal response to stress	7/319	81/18903	0.000436035	0.020216162	0.018067282	KIAA0319/RET/HTR2C/NR4A2/GRP/GCH1/TAC1	7
BP	GO:0099558	maintenance of synapse structure	4/319	22/18903	0.000457858	0.020955799	0.018728299	OPHN1/BSN/ERC2/CBLN1	4
BP	GO:0051656	establishment of organelle localization	18/319	437/18903	0.000482954	0.021824636	0.019504783	KIFAP3/SLIT1/SYBU/ACTR10/PSRC1/STXBP1/GAB2/SYNJ1/DNM1/SDC1/DYNC1I1/UCHL1/SNAP91/IL4R/NEFH/IL13RA2/GRP/NEFL	18
BP	GO:2000649	regulation of sodium ion transmembrane transporter activity	6/319	60/18903	0.000512816	0.022884398	0.020451897	NEDD4L/FGF12/NETO2/SCN3B/GRP/FGF13	6
BP	GO:1905150	regulation of voltage-gated sodium channel activity	3/319	10/18903	0.000523198	0.023059477	0.020608366	FGF12/GRP/FGF13	3
BP	GO:0031102	neuron projection regeneration	6/319	62/18903	0.000612212	0.026653615	0.023820465	KIAA0319/INPP5F/FKBP1B/NREP/GAP43/NEFL	6
BP	GO:0035637	multicellular organismal signaling	10/319	170/18903	0.000640133	0.027533427	0.024606757	ATP2B2/FKBP1B/CNTNAP2/RYR2/FGF12/SCN1A/KCND2/SLC4A3/SCN3B/SCN3A	10
BP	GO:0072384	organelle transport along microtubule	7/319	88/18903	0.000720169	0.030607194	0.027353798	KIFAP3/SYBU/ACTR10/DYNC1I1/UCHL1/NEFH/NEFL	7
BP	GO:0048678	response to axon injury	7/319	89/18903	0.000770549	0.032363074	0.028923036	KIAA0319/INPP5F/FKBP1B/NREP/GAP43/NEFL/PCSK1	7
BP	GO:0055074	calcium ion homeostasis	14/319	309/18903	0.000815717	0.033861732	0.030262394	ATP2B2/HTR2A/GRIA1/FKBP1B/NPTN/PRKCB/ITPR1/RYR2/XK/SLC24A3/HTR2C/ANKH/SNX10/CALB1	14
BP	GO:0030003	cellular cation homeostasis	19/319	499/18903	0.000875806	0.035197265	0.031455967	ATP2B2/HTR2A/ATP6V0E2/ATP6V1H/GRIA1/ATP6V1A/FKBP1B/NPTN/PRKCB/ATP6V1B2/ITPR1/MYC/RYR2/XK/SLC24A3/SLC12A5/HTR2C/SLC4A3/CALB1	19
BP	GO:0034643	establishment of mitochondrion localization, microtubule-mediated	4/319	26/18903	0.000887326	0.035197265	0.031455967	SYBU/ACTR10/UCHL1/NEFL	4
BP	GO:0047497	mitochondrion transport along microtubule	4/319	26/18903	0.000887326	0.035197265	0.031455967	SYBU/ACTR10/UCHL1/NEFL	4
BP	GO:1903901	negative regulation of viral life cycle	4/319	26/18903	0.000887326	0.035197265	0.031455967	IFITM1/IFITM2/IFITM3/BST2	4
BP	GO:0045576	mast cell activation	6/319	67/18903	0.000926352	0.035908685	0.032091766	STXBP1/GAB2/NDRG1/IL4R/IL13RA2/GRP	6
BP	GO:0001921	positive regulation of receptor recycling	3/319	12/18903	0.000935436	0.035908685	0.032091766	INPP5F/ANXA2/NSG1	3
BP	GO:0099188	postsynaptic cytoskeleton organization	3/319	12/18903	0.000935436	0.035908685	0.032091766	INA/NEFH/NEFL	3
BP	GO:0051962	positive regulation of nervous system development	13/319	279/18903	0.000962817	0.036566551	0.032679704	SLITRK5/NRXN1/NPTN/BDNF/LRRN3/SYNJ1/PAK3/CLSTN2/CUX2/AMIGO2/TPBG/NEFL/CBLN1	13
BP	GO:0007613	memory	8/319	120/18903	0.000986533	0.037072889	0.03313222	PPP3CB/HTR2A/GRIA1/BDNF/CUX2/CALB1/FGF13/TH	8
BP	GO:0010460	positive regulation of heart rate	4/319	27/18903	0.001027919	0.037957435	0.033922744	RYR2/SCN3B/GCH1/RGS4	4
BP	GO:1990090	cellular response to nerve growth factor stimulus	5/319	46/18903	0.001031336	0.037957435	0.033922744	BDNF/SH3GL2/ELAVL4/STMN2/TAC1	5
BP	GO:0006813	potassium ion transport	12/319	247/18903	0.001046889	0.038136672	0.034082929	HTR2A/RGS7/NEDD4L/SLC24A3/SLC12A5/KCNS3/NETO2/KCND2/GRP/SNAP25/RGS4/KCNJ6	12
BP	GO:1902305	regulation of sodium ion transmembrane transport	6/319	69/18903	0.001081929	0.039014999	0.034867894	NEDD4L/FGF12/NETO2/SCN3B/GRP/FGF13	6
BP	GO:0002698	negative regulation of immune effector process	8/319	122/18903	0.001098286	0.039208811	0.035041105	HLA-E/PPP3CB/A2M/SERPING1/SUSD4/BST2/IL4R/IL13RA2	8
BP	GO:0060047	heart contraction	12/319	250/18903	0.00116114	0.041042279	0.036679683	ATP2B2/FKBP1B/RYR2/NEDD4L/FGF12/SCN1A/SLC4A3/SCN3B/GCH1/RGS4/FGF13/TH	12
BP	GO:0010996	response to auditory stimulus	4/319	28/18903	0.001183446	0.04140167	0.037000873	KIAA0319/NRXN1/CNTNAP2/ATP8A2	4
BP	GO:0045916	negative regulation of complement activation	3/319	13/18903	0.00120093	0.04140167	0.037000873	A2M/SERPING1/SUSD4	3
BP	GO:0007032	endosome organization	7/319	96/18903	0.001206099	0.04140167	0.037000873	ATP6V1H/VPS37B/ATP6V1A/SYNJ1/PLEKHF1/DNM1/SNX10	7
BP	GO:0042220	response to cocaine	5/319	48/18903	0.001253441	0.042214953	0.037727709	HTR2A/ELAVL4/EN1/RGS4/SLC6A3	5
BP	GO:1990089	response to nerve growth factor	5/319	48/18903	0.001253441	0.042214953	0.037727709	BDNF/SH3GL2/ELAVL4/STMN2/TAC1	5
BP	GO:0006576	cellular biogenic amine metabolic process	7/319	97/18903	0.001281488	0.042756182	0.038211408	NR4A2/HPRT1/INSM1/GCH1/DDC/SLC6A3/TH	7
BP	GO:0051654	establishment of mitochondrion localization	4/319	29/18903	0.001354729	0.044781325	0.040021287	SYBU/ACTR10/UCHL1/NEFL	4
BP	GO:0006898	receptor-mediated endocytosis	12/319	257/18903	0.001468421	0.048094148	0.042981973	INPP5F/SMAP1/OPHN1/ANXA2/GRIA1/SYNJ1/LYVE1/DNM1/SDC1/STAB1/SNAP91/SNAP25	12
BP	GO:0071805	potassium ion transmembrane transport	11/319	223/18903	0.001484745	0.048186738	0.043064721	RGS7/NEDD4L/SLC24A3/SLC12A5/KCNS3/NETO2/KCND2/GRP/SNAP25/RGS4/KCNJ6	11
BP	GO:0098814	spontaneous synaptic transmission	3/319	14/18903	0.001509446	0.048258676	0.043129013	NSG1/RPH3A/SYT1	3
BP	GO:0032535	regulation of cellular component size	15/319	367/18903	0.001513998	0.048258676	0.043129013	KIAA0319/SLIT1/BDNF/PEX11B/ARPC1B/PAK3/RET/XK/SLC12A5/VAV3/RAP1GAP2/TENM1/FHOD3/NEFL/FGF13	15
BP	GO:0003015	heart process	12/319	261/18903	0.001672258	0.052831529	0.047215794	ATP2B2/FKBP1B/RYR2/NEDD4L/FGF12/SCN1A/SLC4A3/SCN3B/GCH1/RGS4/FGF13/TH	12
BP	GO:0035249	synaptic transmission, glutamatergic	7/319	102/18903	0.001715414	0.053719556	0.048009428	HTR2A/OPHN1/NRXN1/STXBP1/PLPPR4/FRRS1L/SYT1	7
BP	GO:0019226	transmission of nerve impulse	6/319	76/18903	0.001788541	0.054433744	0.048647701	FKBP1B/CNTNAP2/FGF12/SCN1A/KCND2/SCN3A	6
BP	GO:0086003	cardiac muscle cell contraction	6/319	76/18903	0.001788541	0.054433744	0.048647701	RYR2/NEDD4L/FGF12/SCN1A/SCN3B/FGF13	6
BP	GO:0043303	mast cell degranulation	5/319	52/18903	0.001801014	0.054433744	0.048647701	STXBP1/GAB2/IL4R/IL13RA2/GRP	5
BP	GO:0051452	intracellular pH reduction	5/319	52/18903	0.001801014	0.054433744	0.048647701	ATP6V0E2/ATP6V1H/ATP6V1A/ATP6V1B2/SLC12A5	5
BP	GO:0019233	sensory perception of pain	7/319	103/18903	0.001814458	0.054433744	0.048647701	HTR2A/NDN/UCHL1/SCN1A/KCND2/SCN3B/TAC1	7
BP	GO:0048588	developmental cell growth	11/319	229/18903	0.001831858	0.054497772	0.048704923	PPP3CB/KIAA0319/SLIT1/BDNF/NDN/NEDD4L/DCLK1/SH3GL2/SYT1/RGS4/FGF13	11
BP	GO:0033008	positive regulation of mast cell activation involved in immune response	3/319	15/18903	0.001863361	0.054526207	0.048730336	STXBP1/GAB2/IL4R	3
BP	GO:0043306	positive regulation of mast cell degranulation	3/319	15/18903	0.001863361	0.054526207	0.048730336	STXBP1/GAB2/IL4R	3
CC	GO:0098978	glutamatergic synapse	27/321	324/19869	3.50E-12	1.42E-09	1.01E-09	PPP3CB/ATP2B2/HTR2A/OPHN1/SYN2/ADAM23/GRIA1/STXBP1/NPTN/PLPPR4/PAK3/DNM1/CLSTN2/PRKAR2B/CADPS/SH3GL2/NSG1/KCND2/BSN/CALB1/ELAVL4/ERC2/SNAP25/SYT1/CADPS2/PCDH8/CBLN1	27
CC	GO:0030133	transport vesicle	30/321	423/19869	1.28E-11	2.60E-09	1.83E-09	HLA-E/ATP6V0E2/RAB13/SYN2/GRIA1/ATP6V1A/SEC23A/PCSK2/BDNF/VAMP1/ATP6V1B2/NCALD/ATP6V1G2/ITPR1/SCG3/MYRIP/RPH3A/BSN/SNAP91/CNIH3/SV2B/SYNGR3/SNAP25/AMPH/PCSK1/SYT1/DDC/SV2C/TH/SLC18A2	30
CC	GO:0097060	synaptic membrane	27/321	378/19869	1.21E-10	1.64E-08	1.16E-08	ATP2B2/HTR2A/IQSEC3/ADAM23/GRIA1/NRXN1/STXBP1/NPTN/ENO2/SYNJ1/PLPPR4/DNM1/GLRB/CLSTN2/GABBR2/NSG1/RPH3A/KCND2/SNAP91/CNIH3/ERC2/SNAP25/SYT1/PCDH8/GABRB1/CBLN1/SLC6A3	27
CC	GO:0008021	synaptic vesicle	20/321	208/19869	1.93E-10	1.96E-08	1.38E-08	ATP6V0E2/RAB13/SYN2/GRIA1/BDNF/VAMP1/ATP6V1B2/ATP6V1G2/RPH3A/BSN/SNAP91/SV2B/SYNGR3/SNAP25/AMPH/SYT1/DDC/SV2C/TH/SLC18A2	20
CC	GO:0030658	transport vesicle membrane	20/321	222/19869	6.14E-10	5.00E-08	3.53E-08	HLA-E/ATP6V0E2/SYN2/GRIA1/SEC23A/VAMP1/ATP6V1B2/NCALD/ATP6V1G2/ITPR1/SCG3/RPH3A/BSN/CNIH3/SV2B/SYNGR3/AMPH/SYT1/SV2C/SLC18A2	20
CC	GO:0070382	exocytic vesicle	20/321	226/19869	8.42E-10	5.71E-08	4.03E-08	ATP6V0E2/RAB13/SYN2/GRIA1/BDNF/VAMP1/ATP6V1B2/ATP6V1G2/RPH3A/BSN/SNAP91/SV2B/SYNGR3/SNAP25/AMPH/SYT1/DDC/SV2C/TH/SLC18A2	20
CC	GO:0043025	neuronal cell body	29/321	497/19869	2.74E-09	1.59E-07	1.12E-07	INPP5F/ATP2B2/HTR2A/CD200/GRIA1/AKAP12/NRXN1/CNTNAP2/PCSK2/ENO2/CDK5R1/GAP43/SRD5A1/RET/NDN/UCHL1/PRKAR2B/SLC12A5/SCN1A/KCND2/CALB1/SERPINI1/ELAVL4/STMN2/PCSK1/DDC/SLC6A3/TAC1/TH	29
CC	GO:0030672	synaptic vesicle membrane	14/321	114/19869	4.55E-09	2.06E-07	1.45E-07	ATP6V0E2/SYN2/GRIA1/VAMP1/ATP6V1B2/ATP6V1G2/RPH3A/BSN/SV2B/SYNGR3/AMPH/SYT1/SV2C/SLC18A2	14
CC	GO:0099501	exocytic vesicle membrane	14/321	114/19869	4.55E-09	2.06E-07	1.45E-07	ATP6V0E2/SYN2/GRIA1/VAMP1/ATP6V1B2/ATP6V1G2/RPH3A/BSN/SV2B/SYNGR3/AMPH/SYT1/SV2C/SLC18A2	14
CC	GO:0030135	coated vesicle	22/321	310/19869	7.52E-09	3.06E-07	2.16E-07	HLA-E/KIAA0319/INPP5F/ATP6V0E2/ATP6V1H/RAB13/GRIA1/ATP6V1A/SEC23A/ATP6V1B2/EPN3/NCALD/ATP6V1G2/SH3BP4/NECAP1/GAD1/SH3GL2/VWF/SNAP91/CNIH3/SYT1/SLC18A2	22
CC	GO:0030136	clathrin-coated vesicle	18/321	211/19869	1.07E-08	3.95E-07	2.79E-07	KIAA0319/INPP5F/ATP6V0E2/ATP6V1H/RAB13/ATP6V1A/ATP6V1B2/EPN3/NCALD/ATP6V1G2/SH3BP4/NECAP1/GAD1/SH3GL2/VWF/SNAP91/SYT1/SLC18A2	18
CC	GO:0030662	coated vesicle membrane	17/321	198/19869	2.50E-08	8.47E-07	5.98E-07	HLA-E/KIAA0319/ATP6V0E2/ATP6V1H/GRIA1/ATP6V1A/SEC23A/ATP6V1B2/EPN3/NCALD/ATP6V1G2/NECAP1/GAD1/SH3GL2/CNIH3/SYT1/SLC18A2	17
CC	GO:0044306	neuron projection terminus	14/321	131/19869	2.79E-08	8.52E-07	6.01E-07	OPHN1/PRKCB/SYNJ1/UCHL1/GAD1/BSN/CALB1/TPBG/GCH1/PCSK1/SYT1/SLC6A3/TH/SLC18A2	14
CC	GO:0150034	distal axon	20/321	278/19869	2.93E-08	8.52E-07	6.01E-07	OPHN1/PRKCB/ENO2/SYNJ1/CDK5R1/GAP43/BASP1/GAD1/CALB1/ELAVL4/ERC2/TPBG/SNAP25/STMN2/NEFL/PCSK1/SLC6A3/FGF13/TH/SLC18A2	20
CC	GO:0030665	clathrin-coated vesicle membrane	13/321	132/19869	2.31E-07	5.92E-06	4.18E-06	KIAA0319/ATP6V0E2/ATP6V1H/ATP6V1A/ATP6V1B2/EPN3/NCALD/ATP6V1G2/NECAP1/GAD1/SH3GL2/SYT1/SLC18A2	13
CC	GO:0098982	GABA-ergic synapse	10/321	72/19869	2.33E-07	5.92E-06	4.18E-06	ATP2B2/IQSEC3/NPTN/GLRB/GAP43/KCND2/BSN/CALB1/ERC2/GABRB1	10
CC	GO:0098984	neuron to neuron synapse	21/321	351/19869	3.02E-07	7.23E-06	5.10E-06	ATP2B2/SYN2/IQSEC3/GRIA1/NPTN/RPL38/CAP2/CDK5R1/PLPPR4/ITPR1/PAK3/GAP43/CLSTN2/DCLK1/NETO2/PSD3/KCND2/BSN/NEFH/CALB1/SYT1	21
CC	GO:0042734	presynaptic membrane	13/321	148/19869	8.67E-07	1.96E-05	1.38E-05	ATP2B2/HTR2A/ADAM23/NRXN1/STXBP1/NPTN/DNM1/SNAP91/ERC2/SNAP25/SYT1/PCDH8/SLC6A3	13
CC	GO:0014069	postsynaptic density	19/321	321/19869	1.31E-06	2.81E-05	1.98E-05	ATP2B2/SYN2/IQSEC3/GRIA1/NPTN/RPL38/CAP2/CDK5R1/PLPPR4/ITPR1/PAK3/GAP43/CLSTN2/DCLK1/NETO2/PSD3/KCND2/BSN/NEFH	19
CC	GO:0032279	asymmetric synapse	19/321	327/19869	1.73E-06	3.51E-05	2.48E-05	ATP2B2/SYN2/IQSEC3/GRIA1/NPTN/RPL38/CAP2/CDK5R1/PLPPR4/ITPR1/PAK3/GAP43/CLSTN2/DCLK1/NETO2/PSD3/KCND2/BSN/NEFH	19
CC	GO:0045211	postsynaptic membrane	17/321	269/19869	1.97E-06	3.82E-05	2.70E-05	ATP2B2/HTR2A/IQSEC3/GRIA1/NPTN/PLPPR4/GLRB/CLSTN2/GABBR2/NSG1/RPH3A/KCND2/CNIH3/PCDH8/GABRB1/CBLN1/SLC6A3	17
CC	GO:0099572	postsynaptic specialization	19/321	342/19869	3.33E-06	6.16E-05	4.35E-05	ATP2B2/SYN2/IQSEC3/GRIA1/NPTN/RPL38/CAP2/CDK5R1/PLPPR4/ITPR1/PAK3/GAP43/CLSTN2/DCLK1/NETO2/PSD3/KCND2/BSN/NEFH	19
CC	GO:0043204	perikaryon	12/321	154/19869	7.96E-06	0.000140825	9.94E-05	CNTNAP2/PCSK2/ENO2/CDK5R1/GAP43/NDN/SLC12A5/KCND2/SERPINI1/ELAVL4/PCSK1/TH	12
CC	GO:0043679	axon terminus	10/321	115/19869	1.75E-05	0.000297551	0.000210091	OPHN1/PRKCB/SYNJ1/GAD1/CALB1/TPBG/PCSK1/SLC6A3/TH/SLC18A2	10
CC	GO:0000221	vacuolar proton-transporting V-type ATPase, V1 domain	4/321	11/19869	2.02E-05	0.000312608	0.000220722	ATP6V1H/ATP6V1A/ATP6V1B2/ATP6V1G2	4
CC	GO:0033180	proton-transporting V-type ATPase, V1 domain	4/321	11/19869	2.02E-05	0.000312608	0.000220722	ATP6V1H/ATP6V1A/ATP6V1B2/ATP6V1G2	4
CC	GO:0098685	Schaffer collateral - CA1 synapse	8/321	72/19869	2.07E-05	0.000312608	0.000220722	SYN2/AKAP12/NPTN/ITPR1/BSN/INA/NEFH/NEFL	8
CC	GO:0034702	ion channel complex	16/321	296/19869	2.78E-05	0.000403743	0.000285069	CACNA2D2/GRIA1/FKBP1B/CNTNAP2/RYR2/GLRB/SCN1A/KCNS3/CACNA2D3/KCND2/CNIH3/SCN3B/SCN3A/CLIC1/GABRB1/KCNJ6	16
CC	GO:0016471	vacuolar proton-transporting V-type ATPase complex	5/321	25/19869	4.35E-05	0.000609923	0.000430645	ATP6V0E2/ATP6V1H/ATP6V1A/ATP6V1B2/ATP6V1G2	5
CC	GO:0033176	proton-transporting V-type ATPase complex	5/321	27/19869	6.43E-05	0.000872447	0.000616004	ATP6V0E2/ATP6V1H/ATP6V1A/ATP6V1B2/ATP6V1G2	5
CC	GO:0034703	cation channel complex	13/321	222/19869	6.99E-05	0.000917401	0.000647744	CACNA2D2/GRIA1/FKBP1B/CNTNAP2/RYR2/SCN1A/KCNS3/CACNA2D3/KCND2/CNIH3/SCN3B/SCN3A/KCNJ6	13
CC	GO:0099055	integral component of postsynaptic membrane	9/321	118/19869	0.000128235	0.001630995	0.001151588	ATP2B2/HTR2A/GRIA1/NPTN/PLPPR4/CLSTN2/KCND2/PCDH8/SLC6A3	9
CC	GO:0098936	intrinsic component of postsynaptic membrane	9/321	123/19869	0.000175939	0.002169915	0.001532101	ATP2B2/HTR2A/GRIA1/NPTN/PLPPR4/CLSTN2/KCND2/PCDH8/SLC6A3	9
CC	GO:0060076	excitatory synapse	6/321	52/19869	0.000184841	0.002212653	0.001562277	ATP2B2/GRIA1/SYNJ1/BSN/SYT1/CBLN1	6
CC	GO:0033178	proton-transporting two-sector ATPase complex, catalytic domain	4/321	19/19869	0.000213935	0.002475682	0.001747992	ATP6V1H/ATP6V1A/ATP6V1B2/ATP6V1G2	4
CC	GO:0099699	integral component of synaptic membrane	10/321	155/19869	0.000218979	0.002475682	0.001747992	ATP2B2/HTR2A/ADAM23/GRIA1/NPTN/PLPPR4/CLSTN2/KCND2/PCDH8/SLC6A3	10
CC	GO:0034774	secretory granule lumen	15/321	322/19869	0.000255036	0.002805401	0.001980795	NIT2/A2M/ANXA2/SERPING1/ACTR10/PCYOX1L/SCG3/VWF/TIMP1/GRP/SERPINI1/FAM3C/QPCT/PCSK1/S100A11	15
CC	GO:0060205	cytoplasmic vesicle lumen	15/321	325/19869	0.000281561	0.002983381	0.002106461	NIT2/A2M/ANXA2/SERPING1/ACTR10/PCYOX1L/SCG3/VWF/TIMP1/GRP/SERPINI1/FAM3C/QPCT/PCSK1/S100A11	15
CC	GO:0045121	membrane raft	15/321	326/19869	0.000290916	0.002983381	0.002106461	PODXL/ATP2B2/HTR2A/ANXA2/PECAM1/ENO2/TNFRSF1A/S100A10/RGS7/RET/PRKAR2B/BST2/KCND2/RIT2/SLC6A3	15
CC	GO:0031983	vesicle lumen	15/321	327/19869	0.000300537	0.002983381	0.002106461	NIT2/A2M/ANXA2/SERPING1/ACTR10/PCYOX1L/SCG3/VWF/TIMP1/GRP/SERPINI1/FAM3C/QPCT/PCSK1/S100A11	15
CC	GO:0098857	membrane microdomain	15/321	327/19869	0.000300537	0.002983381	0.002106461	PODXL/ATP2B2/HTR2A/ANXA2/PECAM1/ENO2/TNFRSF1A/S100A10/RGS7/RET/PRKAR2B/BST2/KCND2/RIT2/SLC6A3	15
CC	GO:1990351	transporter complex	17/321	405/19869	0.000342497	0.003318959	0.002343401	CACNA2D2/GRIA1/FKBP1B/CNTNAP2/RYR2/GLRB/ATP8A2/SCN1A/KCNS3/CACNA2D3/KCND2/CNIH3/SCN3B/SCN3A/CLIC1/GABRB1/KCNJ6	17
CC	GO:0099240	intrinsic component of synaptic membrane	10/321	166/19869	0.000379638	0.00359332	0.002537117	ATP2B2/HTR2A/ADAM23/GRIA1/NPTN/PLPPR4/CLSTN2/KCND2/PCDH8/SLC6A3	10
CC	GO:0030426	growth cone	10/321	167/19869	0.000398158	0.00368296	0.002600409	ENO2/CDK5R1/GAP43/BASP1/ELAVL4/ERC2/SNAP25/STMN2/NEFL/FGF13	10
CC	GO:0099569	presynaptic cytoskeleton	3/321	10/19869	0.000460821	0.004167869	0.002942786	BSN/ERC2/NEFL	3
CC	GO:1902495	transmembrane transporter complex	16/321	379/19869	0.000478104	0.004230179	0.002986781	CACNA2D2/GRIA1/FKBP1B/CNTNAP2/RYR2/GLRB/SCN1A/KCNS3/CACNA2D3/KCND2/CNIH3/SCN3B/SCN3A/CLIC1/GABRB1/KCNJ6	16
CC	GO:0030427	site of polarized growth	10/321	173/19869	0.00052577	0.004552945	0.003214675	ENO2/CDK5R1/GAP43/BASP1/ELAVL4/ERC2/SNAP25/STMN2/NEFL/FGF13	10
CC	GO:0016328	lateral plasma membrane	6/321	64/19869	0.000578915	0.004908716	0.003465872	RAB13/CLDN15/CLDN5/MTCL1/NSG1/FGF13	6
CC	GO:0031091	platelet alpha granule	7/321	91/19869	0.000682808	0.005671484	0.004004436	A2M/SERPING1/PECAM1/STXBP1/PCYOX1L/VWF/TIMP1	7
CC	GO:0031045	dense core granule	4/321	26/19869	0.000754815	0.006144192	0.004338199	CADPS/MYRIP/SCG2/SYT1	4
CC	GO:0060198	clathrin-sculpted vesicle	3/321	12/19869	0.000824792	0.00658216	0.004647433	GAD1/SYT1/SLC18A2	3
CC	GO:0043195	terminal bouton	5/321	47/19869	0.000938514	0.007345676	0.005186524	OPHN1/SYNJ1/CALB1/TH/SLC18A2	5
CC	GO:0005905	clathrin-coated pit	6/321	71/19869	0.001006423	0.007728572	0.005456873	INPP5F/SYNJ1/EPN3/SH3BP4/NECAP1/SNAP91	6
CC	GO:0016469	proton-transporting two-sector ATPase complex	5/321	50/19869	0.001246239	0.009392952	0.006632034	ATP6V0E2/ATP6V1H/ATP6V1A/ATP6V1B2/ATP6V1G2	5
CC	GO:0048786	presynaptic active zone	6/321	75/19869	0.001340934	0.009911067	0.006997857	ATP2B2/STXBP1/NPTN/GAD1/BSN/ERC2	6
CC	GO:0099061	integral component of postsynaptic density membrane	5/321	51/19869	0.001363685	0.009911067	0.006997857	ATP2B2/GRIA1/NPTN/PLPPR4/CLSTN2	5
CC	GO:0099060	integral component of postsynaptic specialization membrane	6/321	76/19869	0.001436453	0.010256779	0.007241952	ATP2B2/GRIA1/NPTN/PLPPR4/CLSTN2/KCND2	6
CC	GO:0005874	microtubule	17/321	466/19869	0.00161096	0.011304497	0.007981708	KIFAP3/DYNLT3/SYBU/TUBGCP5/PRC1/LRRC49/PSRC1/TUBB2A/TUBB6/WDR47/SYNJ1/NDRG1/DNM1/DYNC1I1/PTPN20/REEP1/FGF13	17
CC	GO:0098948	intrinsic component of postsynaptic specialization membrane	6/321	79/19869	0.001754309	0.011973182	0.008453844	ATP2B2/GRIA1/NPTN/PLPPR4/CLSTN2/KCND2	6
CC	GO:0099146	intrinsic component of postsynaptic density membrane	5/321	54/19869	0.001765088	0.011973182	0.008453844	ATP2B2/GRIA1/NPTN/PLPPR4/CLSTN2	5
CC	GO:0030863	cortical cytoskeleton	7/321	108/19869	0.001864697	0.012441502	0.008784508	PRKCB/CLDN5/MYRIP/GYPC/BSN/CALB1/ERC2	7
CC	GO:0019897	extrinsic component of plasma membrane	9/321	172/19869	0.001976747	0.012928698	0.0091285	GNAL/GNG5/ANXA2/SLA/EPN3/S100A10/CDH18/SNAP91/SNAP25	9
CC	GO:0098688	parallel fiber to Purkinje cell synapse	3/321	16/19869	0.002001248	0.012928698	0.0091285	ATP2B2/SYNJ1/CBLN1	3
CC	GO:0043197	dendritic spine	9/321	175/19869	0.002223299	0.014138792	0.009982905	ATP2B2/OPHN1/GRIA1/SLA/CDK5R1/PRKAR2B/RPH3A/KCND2/CALB1	9
CC	GO:0044309	neuron spine	9/321	176/19869	0.002310713	0.014468616	0.010215782	ATP2B2/OPHN1/GRIA1/SLA/CDK5R1/PRKAR2B/RPH3A/KCND2/CALB1	9
CC	GO:0001518	voltage-gated sodium channel complex	3/321	17/19869	0.00240121	0.014807462	0.01045503	SCN1A/SCN3B/SCN3A	3
CC	GO:0030117	membrane coat	6/321	89/19869	0.003207857	0.019199965	0.013556422	SEC23A/SYNJ1/EPN3/NCALD/DNM1/NECAP1	6
CC	GO:0048475	coated membrane	6/321	89/19869	0.003207857	0.019199965	0.013556422	SEC23A/SYNJ1/EPN3/NCALD/DNM1/NECAP1	6
CC	GO:0060077	inhibitory synapse	3/321	20/19869	0.003883976	0.022909827	0.016175825	IQSEC3/NPTN/GAD1	3
CC	GO:0031093	platelet alpha granule lumen	5/321	67/19869	0.004547917	0.026442888	0.018670395	A2M/SERPING1/PCYOX1L/VWF/TIMP1	5
CC	GO:0030118	clathrin coat	4/321	44/19869	0.005458976	0.03126041	0.022071879	SYNJ1/EPN3/NCALD/NECAP1	4
CC	GO:0019898	extrinsic component of membrane	12/321	316/19869	0.005530097	0.03126041	0.022071879	GNAL/GNG5/ANXA2/SEC23A/SLA/EPN3/S100A10/CDH18/SNX10/RPH3A/SNAP91/SNAP25	12
CC	GO:0099056	integral component of presynaptic membrane	5/321	73/19869	0.006541822	0.036472901	0.025752236	ATP2B2/HTR2A/ADAM23/NPTN/SLC6A3	5
CC	GO:0034706	sodium channel complex	3/321	26/19869	0.008248237	0.045365306	0.032030851	SCN1A/SCN3B/SCN3A	3
CC	GO:0098889	intrinsic component of presynaptic membrane	5/321	80/19869	0.009560711	0.05188279	0.036632618	ATP2B2/HTR2A/ADAM23/NPTN/SLC6A3	5
CC	GO:0043220	Schmidt-Lanterman incisure	2/321	10/19869	0.010747796	0.057557275	0.040639172	ANXA2/CLDN5	2
CC	GO:0099634	postsynaptic specialization membrane	6/321	115/19869	0.010988075	0.057635504	0.040694407	ATP2B2/GRIA1/NPTN/PLPPR4/CLSTN2/KCND2	6
CC	GO:0032809	neuronal cell body membrane	3/321	29/19869	0.011187235	0.057635504	0.040694407	ATP2B2/KCND2/SLC6A3	3
CC	GO:0048787	presynaptic active zone membrane	3/321	29/19869	0.011187235	0.057635504	0.040694407	ATP2B2/STXBP1/NPTN	3
CC	GO:0030125	clathrin vesicle coat	3/321	30/19869	0.012284132	0.061723971	0.04358113	EPN3/NCALD/NECAP1	3
CC	GO:0030285	integral component of synaptic vesicle membrane	3/321	30/19869	0.012284132	0.061723971	0.04358113	ATP6V1G2/SYT1/SV2C	3
CC	GO:0097470	ribbon synapse	2/321	11/19869	0.01299707	0.063732619	0.044999366	DNM1/SNAP25	2
CC	GO:0098691	dopaminergic synapse	2/321	11/19869	0.01299707	0.063732619	0.044999366	SLC6A3/SLC18A2	2
CC	GO:0030120	vesicle coat	4/321	57/19869	0.013496782	0.065395123	0.046173202	SEC23A/EPN3/NCALD/NECAP1	4
CC	GO:0044298	cell body membrane	3/321	32/19869	0.014656885	0.068738584	0.048533902	ATP2B2/KCND2/SLC6A3	3
CC	GO:0016528	sarcoplasm	5/321	89/19869	0.014693506	0.068738584	0.048533902	FKBP1B/ITPR1/RYR2/ANK1/SCN3A	5
CC	GO:0098839	postsynaptic density membrane	5/321	89/19869	0.014693506	0.068738584	0.048533902	ATP2B2/GRIA1/NPTN/PLPPR4/CLSTN2	5
MF	GO:0098918	structural constituent of synapse	5/309	19/18432	1.23E-05	0.005144438	0.004466827	BSN/INA/NEFH/ERC2/NEFL	5
MF	GO:0042625	ATPase-coupled ion transmembrane transporter activity	5/309	24/18432	4.19E-05	0.005144438	0.004466827	ATP6V0E2/ATP6V1H/ATP6V1A/ATP6V1B2/ATP6V1G2	5
MF	GO:0044769	ATPase activity, coupled to transmembrane movement of ions, rotational mechanism	5/309	24/18432	4.19E-05	0.005144438	0.004466827	ATP6V0E2/ATP6V1H/ATP6V1A/ATP6V1B2/ATP6V1G2	5
MF	GO:0046961	proton-transporting ATPase activity, rotational mechanism	5/309	24/18432	4.19E-05	0.005144438	0.004466827	ATP6V0E2/ATP6V1H/ATP6V1A/ATP6V1B2/ATP6V1G2	5
MF	GO:0048306	calcium-dependent protein binding	8/309	81/18432	6.34E-05	0.005144438	0.004466827	A2M/ANXA2/VPS37B/S100A10/SNAP25/STMN2/SYT1/S100A11	8
MF	GO:0005216	ion channel activity	20/309	446/18432	6.93E-05	0.005144438	0.004466827	CACNA2D2/ANXA2/GRIA1/ATP6V1A/FKBP1B/ITPR1/RYR2/GLRB/SLC24A3/SLC12A5/SCN1A/KCNS3/CACNA2D3/KCND2/SCN3B/SCN3A/CLIC1/SNAP25/GABRB1/KCNJ6	20
MF	GO:0009678	pyrophosphate hydrolysis-driven proton transmembrane transporter activity	5/309	27/18432	7.64E-05	0.005144438	0.004466827	ATP6V0E2/ATP6V1H/ATP6V1A/ATP6V1B2/ATP6V1G2	5
MF	GO:0005200	structural constituent of cytoskeleton	9/309	107/18432	7.92E-05	0.005144438	0.004466827	TUBB2A/TUBB6/ARPC1B/VIM/INA/ANK1/NEFH/NEFM/NEFL	9
MF	GO:0005261	cation channel activity	17/309	346/18432	8.11E-05	0.005144438	0.004466827	CACNA2D2/ANXA2/GRIA1/ATP6V1A/FKBP1B/ITPR1/RYR2/SLC24A3/SLC12A5/SCN1A/KCNS3/CACNA2D3/KCND2/SCN3B/SCN3A/SNAP25/KCNJ6	17
MF	GO:0099106	ion channel regulator activity	10/309	140/18432	0.000127422	0.007275788	0.006317442	FKBP1B/NRXN1/PRKCB/TSPAN13/ITPR1/NEDD4L/FGF12/KCNS3/SCN3B/FGF13	10
MF	GO:0046873	metal ion transmembrane transporter activity	19/309	436/18432	0.000152091	0.007894905	0.00685501	ATP2B2/CACNA2D2/ANXA2/FKBP1B/ITPR1/RYR2/SLC24A3/SLC12A5/SCN1A/KCNS3/SLC6A15/CACNA2D3/KCND2/SCN3B/SCN3A/SNAP25/SLC6A3/KCNJ6/SLC18A2	19
MF	GO:0016247	channel regulator activity	10/309	145/18432	0.000170144	0.008096031	0.007029645	FKBP1B/NRXN1/PRKCB/TSPAN13/ITPR1/NEDD4L/FGF12/KCNS3/SCN3B/FGF13	10
MF	GO:0022836	gated channel activity	16/309	341/18432	0.0002212	0.009333561	0.00810417	CACNA2D2/GRIA1/FKBP1B/ITPR1/RYR2/GLRB/SCN1A/KCNS3/CACNA2D3/KCND2/SCN3B/SCN3A/CLIC1/SNAP25/GABRB1/KCNJ6	16
MF	GO:0017075	syntaxin-1 binding	4/309	19/18432	0.000246089	0.009333561	0.00810417	SYBU/STXBP1/SNAP25/SYT1	4
MF	GO:0019829	ATPase-coupled cation transmembrane transporter activity	6/309	53/18432	0.000250267	0.009333561	0.00810417	ATP2B2/ATP6V0E2/ATP6V1H/ATP6V1A/ATP6V1B2/ATP6V1G2	6
MF	GO:0015267	channel activity	20/309	494/18432	0.000270703	0.009333561	0.00810417	CACNA2D2/ANXA2/GRIA1/ATP6V1A/FKBP1B/ITPR1/RYR2/GLRB/SLC24A3/SLC12A5/SCN1A/KCNS3/CACNA2D3/KCND2/SCN3B/SCN3A/CLIC1/SNAP25/GABRB1/KCNJ6	20
MF	GO:0022803	passive transmembrane transporter activity	20/309	495/18432	0.000277882	0.009333561	0.00810417	CACNA2D2/ANXA2/GRIA1/ATP6V1A/FKBP1B/ITPR1/RYR2/GLRB/SLC24A3/SLC12A5/SCN1A/KCNS3/CACNA2D3/KCND2/SCN3B/SCN3A/CLIC1/SNAP25/GABRB1/KCNJ6	20
MF	GO:0034596	phosphatidylinositol phosphate 4-phosphatase activity	3/309	10/18432	0.000513072	0.016275777	0.014131977	INPP5F/SYNJ1/INPP4B	3
MF	GO:0022853	active ion transmembrane transporter activity	13/309	278/18432	0.000874682	0.025815804	0.022415419	ATP2B2/ATP6V0E2/ATP6V1H/ATP6V1A/ATP6V1B2/ATP6V1G2/SLC24A3/SLC12A5/SLC6A15/SLC4A3/SLCO4A1/SLC6A3/SLC18A2	13
MF	GO:0005246	calcium channel regulator activity	5/309	45/18432	0.000904231	0.025815804	0.022415419	FKBP1B/NRXN1/PRKCB/TSPAN13/ITPR1	5
MF	GO:0019894	kinesin binding	5/309	46/18432	0.001000766	0.027119335	0.023547252	KIFAP3/SYBU/PRC1/CLSTN2/NEFH	5
MF	GO:0030276	clathrin binding	6/309	69/18432	0.001044878	0.027119335	0.023547252	SMAP1/EPN3/NCALD/NSG1/SNAP91/SYT1	6
MF	GO:0043176	amine binding	3/309	13/18432	0.001177991	0.028026368	0.024334813	HTR2A/HTR2C/SLC6A3	3
MF	GO:0099186	structural constituent of postsynapse	3/309	13/18432	0.001177991	0.028026368	0.024334813	INA/NEFH/NEFL	3
MF	GO:0044325	transmembrane transporter binding	8/309	128/18432	0.00143239	0.032399859	0.02813224	FKBP1B/NPTN/S100A10/NEDD4L/FGF12/ANK1/SCN3B/FGF13	8
MF	GO:0015103	inorganic anion transmembrane transporter activity	9/309	159/18432	0.0014753	0.032399859	0.02813224	SLC25A14/GLRB/SLC12A5/ANKH/SLC4A3/CLIC1/GABRB1/SLC6A3/SLC18A2	9
MF	GO:0015631	tubulin binding	15/309	375/18432	0.001745655	0.036917362	0.03205471	TUBGCP5/PRC1/PSRC1/NDRG1/CDK5R1/NCALD/DNM1/NDN/DYNC1I1/MTCL1/NEFH/REEP1/NEFM/STMN2/FGF13	15
MF	GO:0008200	ion channel inhibitor activity	4/309	32/18432	0.001923623	0.038549696	0.033472037	FKBP1B/ITPR1/NEDD4L/SCN3B	4
MF	GO:0015085	calcium ion transmembrane transporter activity	8/309	135/18432	0.00200737	0.038549696	0.033472037	ATP2B2/CACNA2D2/ANXA2/FKBP1B/ITPR1/RYR2/SLC24A3/CACNA2D3	8
MF	GO:0005244	voltage-gated ion channel activity	10/309	201/18432	0.002151117	0.038549696	0.033472037	CACNA2D2/SCN1A/KCNS3/CACNA2D3/KCND2/SCN3B/SCN3A/CLIC1/SNAP25/KCNJ6	10
MF	GO:0022832	voltage-gated channel activity	10/309	201/18432	0.002151117	0.038549696	0.033472037	CACNA2D2/SCN1A/KCNS3/CACNA2D3/KCND2/SCN3B/SCN3A/CLIC1/SNAP25/KCNJ6	10
MF	GO:0016248	channel inhibitor activity	4/309	33/18432	0.002160403	0.038549696	0.033472037	FKBP1B/ITPR1/NEDD4L/SCN3B	4
MF	GO:0005096	GTPase activator activity	12/309	275/18432	0.002436392	0.042156969	0.036604171	SMAP1/OPHN1/RGS17/CHN1/TBC1D9/SEC23A/RGS7/VAV3/RAP1GAP2/TBC1D19/ALDH1A1/RGS4	12
MF	GO:0015278	calcium-release channel activity	3/309	17/18432	0.002665139	0.044758655	0.038863169	FKBP1B/ITPR1/RYR2	3
MF	GO:0052745	inositol phosphate phosphatase activity	3/309	18/18432	0.003158793	0.051533451	0.044745608	INPP5F/SYNJ1/INPP4B	3
