# Supplementary material for: Study of molecular patterns associated with ferroptosis in Parkinson’s disease and its immune signature
Source: PLoS One. 2023 Dec 21;18(12):e0295699. doi: 10.1371/journal.pone.0295699 (PMC10734959; doi:10.1371/journal.pone.0295699)
Supplement: S2 Data — (XLS) [file pone.0295699.s002.xls]

KEGG_A_class	KEGG_B_class	Pathway	out (156)	All (8300)	Pvalue	Qvalue	Pathway ID	Genes	K_IDs
Organismal Systems	Nervous system	Synaptic vesicle cycle	11	79	2.19E-07	5.40E-05	ko04721	ENSG00000132639;ENSG00000142319;ENSG00000147416;ENSG00000067715;ENSG00000165646;ENSG00000114573;ENSG00000106976;ENSG00000047249;ENSG00000136854;ENSG00000213760;ENSG00000171130	K18211+K05036+K02147+K15290+K08155+K02145+K01528+K02144+K15292+K02152+K02153
Organismal Systems	Nervous system	Dopaminergic synapse	13	138	1.72E-06	2.13E-04	ko04728	ENSG00000157542;ENSG00000142319;ENSG00000141404;ENSG00000132437;ENSG00000101333;ENSG00000165646;ENSG00000174021;ENSG00000180176;ENSG00000155511;ENSG00000107758;ENSG00000166501;ENSG00000144285;ENSG00000150995	K05000+K05036+K04633+K01593+K05858+K08155+K04542+K00501+K05197+K04348+K19662+K04833+K04958
Organismal Systems	Nervous system	Serotonergic synapse	11	116	1.05E-05	8.61E-04	ko04726	ENSG00000157542;ENSG00000102468;ENSG00000147246;ENSG00000132437;ENSG00000163288;ENSG00000101333;ENSG00000165646;ENSG00000184408;ENSG00000174021;ENSG00000166501;ENSG00000150995	K05000+K04157+K04157+K01593+K05181+K05858+K08155+K04892+K04542+K19662+K04958
Human Diseases	Substance dependence	Cocaine addiction	6	49	0.000287176	1.48E-02	ko05030	ENSG00000142319;ENSG00000132437;ENSG00000176697;ENSG00000176749;ENSG00000165646;ENSG00000180176	K05036+K01593+K04355+K11716+K08155+K00501
Human Diseases	Substance dependence	Amphetamine addiction	7	70	0.000321765	1.48E-02	ko05031	ENSG00000142319;ENSG00000132437;ENSG00000165646;ENSG00000180176;ENSG00000155511;ENSG00000107758;ENSG00000166501	K05036+K01593+K08155+K00501+K05197+K04348+K19662
Human Diseases	Infectious disease: bacterial	Vibrio cholerae infection	6	51	0.000358591	1.48E-02	ko05110	ENSG00000065665;ENSG00000147416;ENSG00000114573;ENSG00000047249;ENSG00000213760;ENSG00000171130	K10956+K02147+K02145+K02144+K02152+K02153
Environmental Information Processing	Signaling molecules and interaction	Cell adhesion molecules	10	153	0.000592155	2.09E-02	ko04514	ENSG00000184113;ENSG00000169439;ENSG00000021645;ENSG00000174469;ENSG00000106404;ENSG00000204592;ENSG00000261371;ENSG00000179915;ENSG00000108622;ENSG00000115884	K06087+K16336+K07377+K07380+K06087+K06751+K06471+K07377+K06523+K06257
Human Diseases	Neurodegenerative disease	Amyotrophic lateral sclerosis	6	58	0.000723385	2.23E-02	ko05014	ENSG00000104722;ENSG00000100285;ENSG00000277586;ENSG00000155511;ENSG00000107758;ENSG00000067182	K04573+K04574+K04572+K05197+K04348+K03158
Organismal Systems	Excretory system	Collecting duct acid secretion	4	27	0.001504275	3.99E-02	ko04966	ENSG00000147416;ENSG00000114573;ENSG00000213760;ENSG00000171130	K02147+K02145+K02152+K02153
Organismal Systems	Nervous system	GABAergic synapse	7	92	0.001667016	3.99E-02	ko04727	ENSG00000157542;ENSG00000124140;ENSG00000163288;ENSG00000136928;ENSG00000174021;ENSG00000128683;ENSG00000166501	K05000+K23967+K05181+K04615+K04542+K01580+K19662
Cellular Processes	Cellular community - eukaryotes	Gap junction	7	93	0.001774807	3.99E-02	ko04540	ENSG00000102468;ENSG00000176014;ENSG00000147246;ENSG00000101333;ENSG00000137267;ENSG00000166501;ENSG00000150995	K04157+K07375+K04157+K05858+K07375+K19662+K04958
Human Diseases	Infectious disease: bacterial	Epithelial cell signaling in Helicobacter pylori infection	6	70	0.001948158	4.01E-02	ko05120	ENSG00000147416;ENSG00000114573;ENSG00000047249;ENSG00000100906;ENSG00000213760;ENSG00000171130	K02147+K02145+K02144+K04734+K02152+K02153
Organismal Systems	Endocrine system	Oxytocin signaling pathway	9	159	0.003001499	4.81E-02	ko04921	ENSG00000157542;ENSG00000157445;ENSG00000101333;ENSG00000124762;ENSG00000107758;ENSG00000198626;ENSG00000166501;ENSG00000007402;ENSG00000150995	K05000+K04860+K05858+K06625+K04348+K04962+K19662+K04859+K04958
Environmental Information Processing	Signal transduction	Phosphatidylinositol signaling system	7	102	0.003007069	4.81E-02	ko04070	ENSG00000159082;ENSG00000101333;ENSG00000198825;ENSG00000163624;ENSG00000109452;ENSG00000166501;ENSG00000150995	K20279+K05858+K21798+K00981+K01109+K19662+K04958
Organismal Systems	Environmental adaptation	Circadian entrainment	7	102	0.003007069	4.81E-02	ko04713	ENSG00000157542;ENSG00000101333;ENSG00000174021;ENSG00000155511;ENSG00000198626;ENSG00000166501;ENSG00000150995	K05000+K05858+K04542+K05197+K04962+K19662+K04958
Human Diseases	Infectious disease: bacterial	Salmonella infection	11	224	0.003257565	4.81E-02	ko05132	ENSG00000165169;ENSG00000158560;ENSG00000185567;ENSG00000128567;ENSG00000136997;ENSG00000077264;ENSG00000130429;ENSG00000100906;ENSG00000182718;ENSG00000067182;ENSG00000197747	K10420+K10415+K23934+K06817+K04377+K05733+K05757+K04734+K17092+K03158+K17274
Organismal Systems	Excretory system	Endocrine and other factor-regulated calcium reabsorption	5	54	0.003313108	4.81E-02	ko04961	ENSG00000157087;ENSG00000101333;ENSG00000104327;ENSG00000106976;ENSG00000166501	K05850+K05858+K14757+K01528+K19662
Human Diseases	Infectious disease: viral	Human cytomegalovirus infection	11	234	0.004536193	6.22E-02	ko05163	ENSG00000187840;ENSG00000101333;ENSG00000174021;ENSG00000136997;ENSG00000124762;ENSG00000100906;ENSG00000107758;ENSG00000204592;ENSG00000067182;ENSG00000166501;ENSG00000150995	K07205+K05858+K04542+K04377+K06625+K04734+K04348+K06751+K03158+K19662+K04958
Environmental Information Processing	Signaling molecules and interaction	ECM-receptor interaction	6	91	0.00718066	9.33E-02	ko04512	ENSG00000134871;ENSG00000187498;ENSG00000122012;ENSG00000185518;ENSG00000110799;ENSG00000115884	K06237+K06237+K06258+K06258+K03900+K06257
Organismal Systems	Endocrine system	GnRH secretion	5	67	0.008329128	1.03E-01	ko04929	ENSG00000157542;ENSG00000101333;ENSG00000136928;ENSG00000166501;ENSG00000150995	K05000+K05858+K04615+K19662+K04958
Cellular Processes	Transport and catabolism	Endocytosis	11	256	0.008754367	1.03E-01	ko04144	ENSG00000120645;ENSG00000107295;ENSG00000156011;ENSG00000078053;ENSG00000049759;ENSG00000112305;ENSG00000049283;ENSG00000106976;ENSG00000130429;ENSG00000204592;ENSG00000139722	K12495+K11247+K12494+K12562+K13305+K12486+K12471+K01528+K05757+K06751+K12185
Organismal Systems	Nervous system	Long-term potentiation	5	69	0.00940772	1.06E-01	ko04720	ENSG00000101333;ENSG00000155511;ENSG00000107758;ENSG00000166501;ENSG00000150995	K05858+K05197+K04348+K19662+K04958
Organismal Systems	Endocrine system	Aldosterone synthesis and secretion	6	99	0.01068573	1.15E-01	ko04925	ENSG00000157087;ENSG00000101333;ENSG00000153234;ENSG00000166501;ENSG00000144891;ENSG00000150995	K05850+K05858+K08558+K19662+K04166+K04958
Cellular Processes	Transport and catabolism	Phagosome	10	230	0.01132133	1.17E-01	ko04145	ENSG00000065665;ENSG00000176014;ENSG00000147416;ENSG00000158560;ENSG00000114573;ENSG00000047249;ENSG00000204592;ENSG00000213760;ENSG00000137267;ENSG00000171130	K10956+K07375+K02147+K10415+K02145+K02144+K06751+K02152+K07375+K02153
Human Diseases	Infectious disease: parasitic	Malaria	4	55	0.01949992	1.93E-01	ko05144	ENSG00000169439;ENSG00000136732;ENSG00000261371;ENSG00000115884	K16336+K06576+K06471+K06257
Organismal Systems	Nervous system	Glutamatergic synapse	6	119	0.02443631	2.20E-01	ko04724	ENSG00000101333;ENSG00000174021;ENSG00000155511;ENSG00000107758;ENSG00000166501;ENSG00000150995	K05858+K04542+K05197+K04348+K19662+K04958
Environmental Information Processing	Signal transduction	ErbB signaling pathway	5	88	0.02473725	2.20E-01	ko04012	ENSG00000187840;ENSG00000136997;ENSG00000077264;ENSG00000124762;ENSG00000166501	K07205+K04377+K05733+K06625+K19662
Human Diseases	Infectious disease: viral	Human immunodeficiency virus 1 infection	9	225	0.02583508	2.20E-01	ko05170	ENSG00000174021;ENSG00000077264;ENSG00000100906;ENSG00000107758;ENSG00000204592;ENSG00000067182;ENSG00000166501;ENSG00000130303;ENSG00000150995	K04542+K05733+K04734+K04348+K06751+K03158+K19662+K06731+K04958
Environmental Information Processing	Signal transduction	HIF-1 signaling pathway	6	121	0.02625943	2.20E-01	ko04066	ENSG00000187840;ENSG00000102265;ENSG00000124762;ENSG00000111674;ENSG00000166501;ENSG00000099875	K07205+K16451+K06625+K01689+K19662+K04372
Organismal Systems	Nervous system	Retrograde endocannabinoid signaling	7	155	0.02668645	2.20E-01	ko04723	ENSG00000157542;ENSG00000163288;ENSG00000101333;ENSG00000174021;ENSG00000155511;ENSG00000166501;ENSG00000150995	K05000+K05181+K05858+K04542+K05197+K19662+K04958
Organismal Systems	Nervous system	Long-term depression	4	62	0.02885716	2.22E-01	ko04730	ENSG00000101333;ENSG00000155511;ENSG00000166501;ENSG00000150995	K05858+K05197+K19662+K04958
Human Diseases	Infectious disease: viral	Human papillomavirus infection	12	346	0.02955249	2.22E-01	ko05165	ENSG00000134871;ENSG00000187498;ENSG00000147416;ENSG00000187840;ENSG00000114573;ENSG00000047249;ENSG00000124762;ENSG00000204592;ENSG00000213760;ENSG00000067182;ENSG00000110799;ENSG00000171130	K06237+K06237+K02147+K07205+K02145+K02144+K06625+K06751+K02152+K03158+K03900+K02153
Human Diseases	Infectious disease: viral	Kaposi sarcoma-associated herpesvirus infection	8	194	0.02969373	2.22E-01	ko05167	ENSG00000174021;ENSG00000136997;ENSG00000124762;ENSG00000100906;ENSG00000107758;ENSG00000204592;ENSG00000067182;ENSG00000150995	K04542+K04377+K06625+K04734+K04348+K06751+K03158+K04958
Human Diseases	Cancer: specific types	Small cell lung cancer	5	94	0.03172538	2.23E-01	ko05222	ENSG00000134871;ENSG00000187498;ENSG00000136997;ENSG00000124762;ENSG00000100906	K06237+K06237+K04377+K06625+K04734
Environmental Information Processing	Signal transduction	Calcium signaling pathway	10	273	0.03285906	2.23E-01	ko04020	ENSG00000102468;ENSG00000157087;ENSG00000141404;ENSG00000147246;ENSG00000101333;ENSG00000107758;ENSG00000198626;ENSG00000166501;ENSG00000144891;ENSG00000150995	K04157+K05850+K04633+K04157+K05858+K04348+K04962+K19662+K04166+K04958
Environmental Information Processing	Signal transduction	mTOR signaling pathway	7	163	0.03380968	2.23E-01	ko04150	ENSG00000147416;ENSG00000187840;ENSG00000114573;ENSG00000047249;ENSG00000213760;ENSG00000067182;ENSG00000166501	K02147+K07205+K02145+K02144+K02152+K03158+K19662
Human Diseases	Cancer: specific types	Thyroid cancer	3	38	0.03400301	2.23E-01	ko05216	ENSG00000136997;ENSG00000124762;ENSG00000165731	K04377+K06625+K05126
Human Diseases	Substance dependence	Morphine addiction	5	96	0.0343032	2.23E-01	ko05032	ENSG00000157542;ENSG00000163288;ENSG00000136928;ENSG00000174021;ENSG00000166501	K05000+K05181+K04615+K04542+K19662
Organismal Systems	Endocrine system	Cortisol synthesis and secretion	4	66	0.03521766	2.23E-01	ko04927	ENSG00000101333;ENSG00000144891;ENSG00000185630;ENSG00000150995	K05858+K04166+K09355+K04958
Metabolism	Amino acid metabolism	Alanine, aspartate and glutamate metabolism	3	40	0.03876402	2.39E-01	ko00250	ENSG00000070669;ENSG00000114021;ENSG00000128683	K01953+K13566+K01580
Organismal Systems	Sensory system	Inflammatory mediator regulation of TRP channels	5	103	0.04433014	2.61E-01	ko04750	ENSG00000102468;ENSG00000147246;ENSG00000101333;ENSG00000166501;ENSG00000150995	K04157+K04157+K05858+K19662+K04958
Human Diseases	Endocrine and metabolic disease	AGE-RAGE signaling pathway in diabetic complications	5	103	0.04433014	2.61E-01	ko04933	ENSG00000134871;ENSG00000187498;ENSG00000101333;ENSG00000166501;ENSG00000144891	K06237+K06237+K05858+K19662+K04166
Human Diseases	Cancer: overview	Proteoglycans in cancer	8	212	0.04628871	2.64E-01	ko05205	ENSG00000136997;ENSG00000169439;ENSG00000134215;ENSG00000124762;ENSG00000029534;ENSG00000166501;ENSG00000150995;ENSG00000115884	K04377+K16336+K05730+K06625+K10380+K19662+K04958+K06257
Organismal Systems	Digestive system	Pancreatic secretion	5	105	0.04748582	2.64E-01	ko04972	ENSG00000157087;ENSG00000101333;ENSG00000198626;ENSG00000166501;ENSG00000150995	K05850+K05858+K04962+K19662+K04958
Organismal Systems	Endocrine system	Renin secretion	4	73	0.04815653	2.64E-01	ko04924	ENSG00000101333;ENSG00000107758;ENSG00000144891;ENSG00000150995	K05858+K04348+K04166+K04958
Metabolism	Carbohydrate metabolism	Inositol phosphate metabolism	4	75	0.05227643	2.81E-01	ko00562	ENSG00000159082;ENSG00000101333;ENSG00000198825;ENSG00000109452	K20279+K05858+K21798+K01109
Organismal Systems	Endocrine system	Parathyroid hormone synthesis, secretion and action	5	109	0.05418861	2.85E-01	ko04928	ENSG00000101333;ENSG00000124762;ENSG00000153234;ENSG00000166501;ENSG00000150995	K05858+K06625+K08558+K19662+K04958
Environmental Information Processing	Signal transduction	MAPK signaling pathway	10	304	0.06021599	3.08E-01	ko04010	ENSG00000102678;ENSG00000176697;ENSG00000157445;ENSG00000136997;ENSG00000107758;ENSG00000067182;ENSG00000166501;ENSG00000007402;ENSG00000169242;ENSG00000099875	K04358+K04355+K04860+K04377+K04348+K03158+K19662+K04859+K05462+K04372
Human Diseases	Cancer: specific types	Chronic myeloid leukemia	4	79	0.06107526	3.08E-01	ko05220	ENSG00000033327;ENSG00000136997;ENSG00000124762;ENSG00000100906	K08091+K04377+K06625+K04734
Organismal Systems	Circulatory system	Adrenergic signaling in cardiomyocytes	6	152	0.06652986	3.26E-01	ko04261	ENSG00000157087;ENSG00000157445;ENSG00000101333;ENSG00000198626;ENSG00000007402;ENSG00000144891	K05850+K04860+K05858+K04962+K04859+K04166
Metabolism	Global and overview maps	Metabolic pathways	37	1552	0.06732815	3.26E-01	ko01100	ENSG00000159082;ENSG00000136143;ENSG00000165092;ENSG00000165704;ENSG00000168032;ENSG00000147416;ENSG00000132437;ENSG00000135002;ENSG00000114480;ENSG00000070669;ENSG00000118276;ENSG00000101333;ENSG00000118402;ENSG00000114021;ENSG00000198825;ENSG00000163624;ENSG00000117069;ENSG00000114573;ENSG00000148090;ENSG00000131979;ENSG00000169255;ENSG00000109452;ENSG00000111726;ENSG00000047249;ENSG00000223572…	K20279+K01900+K07249+K00760+K01510+K02147+K01593+K00861+K00700+K01953+K07553+K05858+K10249+K13566+K21798+K00981+K03375+K02145+K05607+K01495+K00719+K01109+K21749+K02144+K00933+K00501+K07750+K01689+K06210+K02152+K01464+K01580+K10203+K00021+K02153+K00025+K23727
Organismal Systems	Immune system	Leukocyte transendothelial migration	5	118	0.07117948	3.32E-01	ko04670	ENSG00000184113;ENSG00000134215;ENSG00000106404;ENSG00000166501;ENSG00000261371	K06087+K05730+K06087+K19662+K06471
Organismal Systems	Nervous system	Cholinergic synapse	5	118	0.07117948	3.32E-01	ko04725	ENSG00000157542;ENSG00000101333;ENSG00000174021;ENSG00000166501;ENSG00000150995	K05000+K05858+K04542+K19662+K04958
Environmental Information Processing	Signal transduction	Hedgehog signaling pathway - fly	1	4	0.07310044	3.34E-01	ko04341	ENSG00000163064	K09319
Environmental Information Processing	Signal transduction	Sphingolipid signaling pathway	5	125	0.08620134	3.82E-01	ko04071	ENSG00000033327;ENSG00000101333;ENSG00000067182;ENSG00000166501;ENSG00000172292	K08091+K05858+K03158+K19662+K23727
Human Diseases	Infectious disease: viral	Hepatitis C	6	163	0.08650709	3.82E-01	ko05160	ENSG00000184113;ENSG00000136997;ENSG00000124762;ENSG00000106404;ENSG00000100906;ENSG00000067182	K06087+K04377+K06625+K06087+K04734+K03158
Metabolism	Lipid metabolism	Biosynthesis of unsaturated fatty acids	2	27	0.09077236	3.87E-01	ko01040	ENSG00000118402;ENSG00000170522	K10249+K10203
Organismal Systems	Endocrine system	Insulin secretion	4	91	0.09180775	3.87E-01	ko04911	ENSG00000132639;ENSG00000101333;ENSG00000198626;ENSG00000166501	K18211+K05858+K04962+K19662
Cellular Processes	Cell growth and death	Cellular senescence	6	166	0.09247309	3.87E-01	ko04218	ENSG00000187840;ENSG00000136997;ENSG00000124762;ENSG00000107758;ENSG00000204592;ENSG00000150995	K07205+K04377+K06625+K04348+K06751+K04958
Metabolism	Lipid metabolism	Fatty acid elongation	2	28	0.09659161	3.87E-01	ko00062	ENSG00000118402;ENSG00000170522	K10249+K10203
Metabolism	Metabolism of cofactors and vitamins	Folate biosynthesis	2	28	0.09659161	3.87E-01	ko00790	ENSG00000131979;ENSG00000180176	K01495+K00501
Organismal Systems	Digestive system	Salivary secretion	4	93	0.09753414	3.87E-01	ko04970	ENSG00000157087;ENSG00000101333;ENSG00000166501;ENSG00000150995	K05850+K05858+K19662+K04958
Environmental Information Processing	Signal transduction	Ras signaling pathway	8	250	0.09862807	3.87E-01	ko04014	ENSG00000102678;ENSG00000176697;ENSG00000033327;ENSG00000144837;ENSG00000174021;ENSG00000077264;ENSG00000166501;ENSG00000169242	K04358+K04355+K08091+K13618+K04542+K05733+K19662+K05462
Organismal Systems	Endocrine system	Relaxin signaling pathway	5	135	0.1103043	4.26E-01	ko04926	ENSG00000134871;ENSG00000187498;ENSG00000101333;ENSG00000174021;ENSG00000100906	K06237+K06237+K05858+K04542+K04734
Human Diseases	Neurodegenerative disease	Spinocerebellar ataxia	4	100	0.1188401	4.45E-01	ko05017	ENSG00000101333;ENSG00000155511;ENSG00000166501;ENSG00000150995	K05858+K05197+K19662+K04958
Metabolism	Carbohydrate metabolism	Citrate cycle (TCA cycle)	2	32	0.1208425	4.45E-01	ko00020	ENSG00000136143;ENSG00000014641	K01900+K00025
Metabolism	Metabolism of other amino acids	beta-Alanine metabolism	2	32	0.1208425	4.45E-01	ko00410	ENSG00000147647;ENSG00000128683	K01464+K01580
Environmental Information Processing	Signal transduction	Apelin signaling pathway	5	141	0.1261821	4.54E-01	ko04371	ENSG00000101333;ENSG00000174021;ENSG00000198626;ENSG00000144891;ENSG00000150995	K05858+K04542+K04962+K04166+K04958
Environmental Information Processing	Signal transduction	cAMP signaling pathway	7	223	0.1267397	4.54E-01	ko04024	ENSG00000157087;ENSG00000176697;ENSG00000136928;ENSG00000134215;ENSG00000155511;ENSG00000100906;ENSG00000198626	K05850+K04355+K04615+K05730+K05197+K04734+K04962
Metabolism	Energy metabolism	Oxidative phosphorylation	5	145	0.1373225	4.85E-01	ko00190	ENSG00000147416;ENSG00000114573;ENSG00000047249;ENSG00000213760;ENSG00000171130	K02147+K02145+K02144+K02152+K02153
Metabolism	Metabolism of cofactors and vitamins	Riboflavin metabolism	1	8	0.140889	4.90E-01	ko00740	ENSG00000135002	K00861
Human Diseases	Infectious disease: parasitic	Chagas disease	4	109	0.148892	5.11E-01	ko05142	ENSG00000141404;ENSG00000101333;ENSG00000100906;ENSG00000067182	K04633+K05858+K04734+K03158
Organismal Systems	Immune system	T cell receptor signaling pathway	4	111	0.1559382	5.25E-01	ko04660	ENSG00000077264;ENSG00000134215;ENSG00000100906;ENSG00000107758	K05733+K05730+K04734+K04348
Human Diseases	Substance dependence	Alcoholism	6	195	0.1608624	5.25E-01	ko05034	ENSG00000142319;ENSG00000132437;ENSG00000176697;ENSG00000165646;ENSG00000174021;ENSG00000180176	K05036+K01593+K04355+K08155+K04542+K00501
Organismal Systems	Endocrine system	Thyroid hormone synthesis	3	74	0.1622043	5.25E-01	ko04918	ENSG00000101333;ENSG00000166501;ENSG00000150995	K05858+K19662+K04958
Metabolism	Amino acid metabolism	Tyrosine metabolism	2	39	0.1662075	5.25E-01	ko00350	ENSG00000132437;ENSG00000180176	K01593+K00501
Organismal Systems	Immune system	B cell receptor signaling pathway	5	155	0.1669713	5.25E-01	ko04662	ENSG00000134215;ENSG00000100906;ENSG00000107758;ENSG00000166501;ENSG00000185885	K05730+K04734+K04348+K19662+K19831
Human Diseases	Neurodegenerative disease	Parkinson disease	5	155	0.1669713	5.25E-01	ko05012	ENSG00000142319;ENSG00000141404;ENSG00000154277;ENSG00000165646;ENSG00000180176	K05036+K04633+K05611+K08155+K00501
Human Diseases	Infectious disease: bacterial	Pathogenic Escherichia coli infection	8	285	0.1678375	5.25E-01	ko05130	ENSG00000176014;ENSG00000184113;ENSG00000077264;ENSG00000130429;ENSG00000106404;ENSG00000100906;ENSG00000067182;ENSG00000137267	K07375+K06087+K05733+K05757+K06087+K04734+K03158+K07375
Organismal Systems	Digestive system	Gastric acid secretion	3	77	0.1760578	5.44E-01	ko04971	ENSG00000101333;ENSG00000166501;ENSG00000150995	K05858+K19662+K04958
Human Diseases	Substance dependence	Nicotine addiction	2	41	0.1796663	5.48E-01	ko05033	ENSG00000163288;ENSG00000155511	K05181+K05197
Human Diseases	Cardiovascular disease	Arrhythmogenic right ventricular cardiomyopathy	3	79	0.1854718	5.48E-01	ko05412	ENSG00000157445;ENSG00000198626;ENSG00000007402	K04860+K04962+K04859
Organismal Systems	Excretory system	Aldosterone-regulated sodium reabsorption	2	42	0.1864573	5.48E-01	ko04960	ENSG00000049759;ENSG00000166501	K13305+K19662
Human Diseases	Cancer: specific types	Bladder cancer	2	42	0.1864573	5.48E-01	ko05219	ENSG00000136997;ENSG00000124762	K04377+K06625
Cellular Processes	Cellular community - eukaryotes	Focal adhesion	6	205	0.1884778	5.48E-01	ko04510	ENSG00000134871;ENSG00000187498;ENSG00000077264;ENSG00000134215;ENSG00000110799;ENSG00000166501	K06237+K06237+K05733+K05730+K03900+K19662
Human Diseases	Endocrine and metabolic disease	Cushing syndrome	5	163	0.1923569	5.52E-01	ko04934	ENSG00000101333;ENSG00000124762;ENSG00000144891;ENSG00000185630;ENSG00000150995	K05858+K06625+K04166+K09355+K04958
Human Diseases	Immune disease	Rheumatoid arthritis	5	167	0.2055399	5.84E-01	ko05323	ENSG00000147416;ENSG00000114573;ENSG00000047249;ENSG00000213760;ENSG00000171130	K02147+K02145+K02144+K02152+K02153
Environmental Information Processing	Signal transduction	PI3K-Akt signaling pathway	11	445	0.2151036	5.96E-01	ko04151	ENSG00000102678;ENSG00000134871;ENSG00000187498;ENSG00000187840;ENSG00000077238;ENSG00000176697;ENSG00000174021;ENSG00000136997;ENSG00000124762;ENSG00000110799;ENSG00000169242	K04358+K06237+K06237+K07205+K05071+K04355+K04542+K04377+K06625+K03900+K05462
Organismal Systems	Immune system	Fc gamma R-mediated phagocytosis	5	170	0.2156211	5.96E-01	ko04666	ENSG00000078053;ENSG00000033327;ENSG00000134215;ENSG00000130429;ENSG00000166501	K12562+K08091+K05730+K05757+K19662
Environmental Information Processing	Signaling molecules and interaction	Neuroactive ligand-receptor interaction	9	352	0.2169918	5.96E-01	ko04080	ENSG00000134443;ENSG00000102468;ENSG00000147246;ENSG00000006128;ENSG00000163288;ENSG00000136928;ENSG00000109738;ENSG00000155511;ENSG00000144891	K05224+K04157+K04157+K05239+K05181+K04615+K05196+K05197+K04166
Organismal Systems	Endocrine system	Thyroid hormone signaling pathway	4	128	0.2202822	5.96E-01	ko04919	ENSG00000101333;ENSG00000136997;ENSG00000172348;ENSG00000166501	K05858+K04377+K17903+K19662
Human Diseases	Endocrine and metabolic disease	Type I diabetes mellitus	2	48	0.2278316	5.96E-01	ko04940	ENSG00000204592;ENSG00000128683	K06751+K01580
Environmental Information Processing	Signal transduction	cGMP-PKG signaling pathway	5	175	0.2327605	5.96E-01	ko04022	ENSG00000157087;ENSG00000101333;ENSG00000107758;ENSG00000144891;ENSG00000150995	K05850+K05858+K04348+K04166+K04958
Metabolism	Lipid metabolism	Sphingolipid metabolism	2	49	0.2348002	5.96E-01	ko00600	ENSG00000118276;ENSG00000172292	K07553+K23727
Cellular Processes	Cellular community - eukaryotes	Tight junction	5	176	0.2362354	5.96E-01	ko04530	ENSG00000060138;ENSG00000049759;ENSG00000184113;ENSG00000106404;ENSG00000143545	K06099+K13305+K06087+K06087+K06109
Human Diseases	Cancer: overview	MicroRNAs in cancer	5	176	0.2362354	5.96E-01	ko05206	ENSG00000026025;ENSG00000136997;ENSG00000124762;ENSG00000166501;ENSG00000169242	K07606+K04377+K06625+K19662+K05462
Human Diseases	Infectious disease: parasitic	Amoebiasis	5	177	0.2397251	5.96E-01	ko05146	ENSG00000134871;ENSG00000187498;ENSG00000141404;ENSG00000101333;ENSG00000166501	K06237+K06237+K04633+K05858+K19662
Organismal Systems	Development and regeneration	Osteoclast differentiation	4	133	0.2404347	5.96E-01	ko04380	ENSG00000033327;ENSG00000100906;ENSG00000107758;ENSG00000067182	K08091+K04734+K04348+K03158
Organismal Systems	Digestive system	Carbohydrate digestion and absorption	2	50	0.2417812	5.96E-01	ko04973	ENSG00000101333;ENSG00000166501	K05858+K19662
Organismal Systems	Circulatory system	Cardiac muscle contraction	3	91	0.2443178	5.96E-01	ko04260	ENSG00000157445;ENSG00000198626;ENSG00000007402	K04860+K04962+K04859
Organismal Systems	Immune system	Complement and coagulation cascades	3	91	0.2443178	5.96E-01	ko04610	ENSG00000175899;ENSG00000110799;ENSG00000149131	K03910+K03900+K04001
Metabolism	Metabolism of other amino acids	Taurine and hypotaurine metabolism	1	15	0.2478755	5.96E-01	ko00430	ENSG00000128683	K01580
Organismal Systems	Circulatory system	Vascular smooth muscle contraction	4	135	0.2486151	5.96E-01	ko04270	ENSG00000101333;ENSG00000166501;ENSG00000144891;ENSG00000150995	K05858+K19662+K04166+K04958
Human Diseases	Cardiovascular disease	Hypertrophic cardiomyopathy	3	93	0.2544237	6.04E-01	ko05410	ENSG00000157445;ENSG00000198626;ENSG00000007402	K04860+K04962+K04859
Organismal Systems	Endocrine system	GnRH signaling pathway	3	94	0.2594995	6.10E-01	ko04912	ENSG00000101333;ENSG00000166501;ENSG00000150995	K05858+K19662+K04958
Metabolism	Glycan biosynthesis and metabolism	Glycosphingolipid biosynthesis - globo and isoglobo series	1	16	0.2620374	6.11E-01	ko00603	ENSG00000169255	K00719
Human Diseases	Infectious disease: viral	Human T-cell leukemia virus 1 infection	6	231	0.2676011	6.18E-01	ko05166	ENSG00000136997;ENSG00000124762;ENSG00000100906;ENSG00000107758;ENSG00000204592;ENSG00000067182	K04377+K06625+K04734+K04348+K06751+K03158
Organismal Systems	Endocrine system	Estrogen signaling pathway	4	141	0.2734987	6.26E-01	ko04915	ENSG00000157542;ENSG00000101333;ENSG00000136928;ENSG00000150995	K05000+K05858+K04615+K04958
Human Diseases	Cardiovascular disease	Fluid shear stress and atherosclerosis	4	142	0.2776892	6.29E-01	ko05418	ENSG00000169439;ENSG00000067182;ENSG00000261371;ENSG00000115884	K16336+K03158+K06471+K06257
Metabolism	Amino acid metabolism	Phenylalanine metabolism	1	18	0.2895712	6.44E-01	ko00360	ENSG00000132437	K01593
Metabolism	Glycan biosynthesis and metabolism	Glycosphingolipid biosynthesis - ganglio series	1	18	0.2895712	6.44E-01	ko00604	ENSG00000117069	K03375
Organismal Systems	Immune system	Th1 and Th2 cell differentiation	3	101	0.2953491	6.51E-01	ko04658	ENSG00000077238;ENSG00000100906;ENSG00000107758	K05071+K04734+K04348
Human Diseases	Neurodegenerative disease	Huntington disease	7	288	0.2977665	6.51E-01	ko05016	ENSG00000176014;ENSG00000176697;ENSG00000131966;ENSG00000101333;ENSG00000155511;ENSG00000137267;ENSG00000150995	K07375+K04355+K16576+K05858+K05197+K07375+K04958
Metabolism	Metabolism of cofactors and vitamins	Pantothenate and CoA biosynthesis	1	19	0.3029529	6.54E-01	ko00770	ENSG00000147647	K01464
Metabolism	Global and overview maps	Fatty acid metabolism	2	59	0.3047214	6.54E-01	ko01212	ENSG00000118402;ENSG00000170522	K10249+K10203
Metabolism	Nucleotide metabolism	Pyrimidine metabolism	2	60	0.3116828	6.59E-01	ko00240	ENSG00000168032;ENSG00000147647	K01510+K01464
Organismal Systems	Immune system	Chemokine signaling pathway	5	197	0.3119852	6.59E-01	ko04062	ENSG00000101333;ENSG00000174021;ENSG00000134215;ENSG00000100906;ENSG00000166501	K05858+K04542+K05730+K04734+K19662
Organismal Systems	Immune system	C-type lectin receptor signaling pathway	3	108	0.3314958	6.84E-01	ko04625	ENSG00000100906;ENSG00000107758;ENSG00000150995	K04734+K04348+K04958
Environmental Information Processing	Signal transduction	VEGF signaling pathway	2	63	0.3324733	6.84E-01	ko04370	ENSG00000107758;ENSG00000166501	K04348+K19662
Human Diseases	Cancer: specific types	Endometrial cancer	2	63	0.3324733	6.84E-01	ko05213	ENSG00000136997;ENSG00000124762	K04377+K06625
Organismal Systems	Endocrine system	Glucagon signaling pathway	3	109	0.3366638	6.87E-01	ko04922	ENSG00000101333;ENSG00000107758;ENSG00000150995	K05858+K04348+K04958
Human Diseases	Cancer: overview	Pathways in cancer	12	551	0.3408635	6.90E-01	ko05200	ENSG00000102678;ENSG00000134871;ENSG00000187498;ENSG00000077238;ENSG00000101333;ENSG00000174021;ENSG00000136997;ENSG00000124762;ENSG00000100906;ENSG00000165731;ENSG00000166501;ENSG00000144891	K04358+K06237+K06237+K05071+K05858+K04542+K04377+K06625+K04734+K05126+K19662+K04166
Metabolism	Lipid metabolism	Steroid hormone biosynthesis	2	65	0.3462375	6.94E-01	ko00140	ENSG00000278535;ENSG00000145545	K22970+K12343
Metabolism	Lipid metabolism	Steroid biosynthesis	1	23	0.354021	6.94E-01	ko00100	ENSG00000052802	K07750
Metabolism	Metabolism of terpenoids and polyketides	Terpenoid backbone biosynthesis	1	23	0.354021	6.94E-01	ko00900	ENSG00000113161	K00021
Genetic Information Processing	Folding, sorting and degradation	Protein export	1	23	0.354021	6.94E-01	ko03060	ENSG00000065665	K10956
Organismal Systems	Immune system	Th17 cell differentiation	3	113	0.3573097	6.95E-01	ko04659	ENSG00000077238;ENSG00000100906;ENSG00000107758	K05071+K04734+K04348
Human Diseases	Endocrine and metabolic disease	Insulin resistance	3	114	0.3624603	6.99E-01	ko04931	ENSG00000100906;ENSG00000067182;ENSG00000166501	K04734+K03158+K19662
Organismal Systems	Endocrine system	Renin-angiotensin system	1	24	0.366196	7.01E-01	ko04614	ENSG00000144891	K04166
Organismal Systems	Endocrine system	Adipocytokine signaling pathway	2	70	0.3802171	7.14E-01	ko04920	ENSG00000100906;ENSG00000067182	K04734+K03158
Human Diseases	Cancer: specific types	Non-small cell lung cancer	2	70	0.3802171	7.14E-01	ko05223	ENSG00000124762;ENSG00000166501	K06625+K19662
Environmental Information Processing	Signal transduction	Wnt signaling pathway	4	167	0.3843899	7.14E-01	ko04310	ENSG00000101333;ENSG00000136997;ENSG00000107758;ENSG00000166501	K05858+K04377+K04348+K19662
Human Diseases	Infectious disease: viral	Hepatitis B	4	167	0.3843899	7.14E-01	ko05161	ENSG00000136997;ENSG00000124762;ENSG00000100906;ENSG00000166501	K04377+K06625+K04734+K19662
Human Diseases	Cancer: specific types	Acute myeloid leukemia	2	72	0.3936066	7.19E-01	ko05221	ENSG00000187840;ENSG00000136997	K07205+K04377
Organismal Systems	Excretory system	Proximal tubule bicarbonate reclamation	1	27	0.4013698	7.19E-01	ko04964	ENSG00000014641	K00025
Environmental Information Processing	Signal transduction	JAK-STAT signaling pathway	4	171	0.4014889	7.19E-01	ko04630	ENSG00000123496;ENSG00000077238;ENSG00000136997;ENSG00000124762	K05077+K05071+K04377+K06625
Human Diseases	Cancer: overview	Central carbon metabolism in cancer	2	74	0.4068653	7.19E-01	ko05230	ENSG00000136997;ENSG00000165731	K04377+K05126
Metabolism	Global and overview maps	Carbon metabolism	3	123	0.4084526	7.19E-01	ko01200	ENSG00000136143;ENSG00000111674;ENSG00000014641	K01900+K01689+K00025
Metabolism	Glycan biosynthesis and metabolism	Glycosphingolipid biosynthesis - lacto and neolacto series	1	28	0.4126579	7.19E-01	ko00601	ENSG00000169255	K00719
Metabolism	Carbohydrate metabolism	Butanoate metabolism	1	28	0.4126579	7.19E-01	ko00650	ENSG00000128683	K01580
Human Diseases	Cancer: specific types	Renal cell carcinoma	2	75	0.4134429	7.19E-01	ko05211	ENSG00000077264;ENSG00000124762	K05733+K06625
Organismal Systems	Endocrine system	Growth hormone synthesis, secretion and action	3	124	0.413509	7.19E-01	ko04935	ENSG00000101333;ENSG00000166501;ENSG00000150995	K05858+K19662+K04958
Human Diseases	Cancer: specific types	Melanoma	2	76	0.4199845	7.21E-01	ko05218	ENSG00000102678;ENSG00000124762	K04358+K06625
Environmental Information Processing	Signal transduction	Rap1 signaling pathway	5	226	0.4205019	7.21E-01	ko04015	ENSG00000102678;ENSG00000101333;ENSG00000134215;ENSG00000166501;ENSG00000169242	K04358+K05858+K05730+K19662+K05462
Human Diseases	Infectious disease: bacterial	Bacterial invasion of epithelial cells	2	77	0.4264892	7.27E-01	ko05100	ENSG00000106976;ENSG00000130429	K01528+K05757
Human Diseases	Infectious disease: viral	Epstein-Barr virus infection	6	282	0.4379072	7.28E-01	ko05169	ENSG00000026025;ENSG00000168032;ENSG00000136997;ENSG00000124762;ENSG00000100906;ENSG00000204592	K07606+K01510+K04377+K06625+K04734+K06751
Metabolism	Global and overview maps	Biosynthesis of amino acids	2	79	0.4393843	7.28E-01	ko01230	ENSG00000070669;ENSG00000111674	K01953+K01689
Genetic Information Processing	Folding, sorting and degradation	RNA degradation	2	79	0.4393843	7.28E-01	ko03018	ENSG00000111674;ENSG00000135473	K01689+K12571
Human Diseases	Cancer: specific types	Glioma	2	79	0.4393843	7.28E-01	ko05214	ENSG00000124762;ENSG00000166501	K06625+K19662
Organismal Systems	Immune system	Platelet activation	3	130	0.4435469	7.29E-01	ko04611	ENSG00000101333;ENSG00000110799;ENSG00000150995	K05858+K03900+K04958
Metabolism	Xenobiotics biodegradation and metabolism	Drug metabolism - other enzymes	2	80	0.4457729	7.29E-01	ko00983	ENSG00000165704;ENSG00000147647	K00760+K01464
Organismal Systems	Sensory system	Taste transduction	2	81	0.4521211	7.35E-01	ko04742	ENSG00000136928;ENSG00000153253	K04615+K04836
Organismal Systems	Immune system	NOD-like receptor signaling pathway	4	184	0.4563657	7.37E-01	ko04621	ENSG00000101333;ENSG00000100906;ENSG00000265972;ENSG00000150995	K05858+K04734+K20910+K04958
Metabolism	Carbohydrate metabolism	Glyoxylate and dicarboxylate metabolism	1	33	0.4660033	7.38E-01	ko00630	ENSG00000014641	K00025
Cellular Processes	Cell growth and death	Apoptosis - multiple species	1	33	0.4660033	7.38E-01	ko04215	ENSG00000067182	K03158
Organismal Systems	Development and regeneration	Axon guidance	4	187	0.4688136	7.38E-01	ko04360	ENSG00000187122;ENSG00000077264;ENSG00000107758;ENSG00000169242	K06838+K05733+K04348+K05462
Organismal Systems	Immune system	Natural killer cell mediated cytotoxicity	4	187	0.4688136	7.38E-01	ko04650	ENSG00000134215;ENSG00000107758;ENSG00000166501;ENSG00000108622	K05730+K04348+K19662+K06523
Human Diseases	Drug resistance: antineoplastic	EGFR tyrosine kinase inhibitor resistance	2	85	0.4770966	7.46E-01	ko01521	ENSG00000187840;ENSG00000166501	K07205+K19662
Metabolism	Carbohydrate metabolism	Propanoate metabolism	1	36	0.4956698	7.60E-01	ko00640	ENSG00000136143	K01900
Genetic Information Processing	Folding, sorting and degradation	SNARE interactions in vesicular transport	1	36	0.4956698	7.60E-01	ko04130	ENSG00000139190	K08510
Human Diseases	Immune disease	Graft-versus-host disease	1	36	0.4956698	7.60E-01	ko05332	ENSG00000204592	K06751
Cellular Processes	Cell growth and death	Apoptosis	3	142	0.5016969	7.63E-01	ko04210	ENSG00000100906;ENSG00000067182;ENSG00000150995	K04734+K03158+K04958
Metabolism	Carbohydrate metabolism	Starch and sucrose metabolism	1	37	0.5051901	7.63E-01	ko00500	ENSG00000114480	K00700
Human Diseases	Infectious disease: bacterial	Shigellosis	5	250	0.5083379	7.63E-01	ko05131	ENSG00000101333;ENSG00000130429;ENSG00000100906;ENSG00000067182;ENSG00000150995	K05858+K05757+K04734+K03158+K04958
Metabolism	Metabolism of cofactors and vitamins	Nicotinate and nicotinamide metabolism	1	38	0.5145318	7.63E-01	ko00760	ENSG00000157064	K06210
Human Diseases	Neurodegenerative disease	Alzheimer disease	7	359	0.5156228	7.63E-01	ko05010	ENSG00000176014;ENSG00000176749;ENSG00000101333;ENSG00000107758;ENSG00000067182;ENSG00000137267;ENSG00000150995	K07375+K11716+K05858+K04348+K03158+K07375+K04958
Organismal Systems	Endocrine system	Insulin signaling pathway	3	145	0.5157586	7.63E-01	ko04910	ENSG00000187840;ENSG00000005249;ENSG00000099875	K07205+K04739+K04372
Human Diseases	Cancer: specific types	Colorectal cancer	2	94	0.5306924	7.80E-01	ko05210	ENSG00000136997;ENSG00000124762	K04377+K06625
Metabolism	Carbohydrate metabolism	Pyruvate metabolism	1	41	0.5415183	7.88E-01	ko00620	ENSG00000014641	K00025
Environmental Information Processing	Signal transduction	TGF-beta signaling pathway	2	96	0.54209	7.88E-01	ko04350	ENSG00000136997;ENSG00000117318	K04377+K17694
Organismal Systems	Digestive system	Protein digestion and absorption	2	97	0.5477171	7.91E-01	ko04974	ENSG00000134871;ENSG00000187498	K06237+K06237
Human Diseases	Cancer: specific types	Gastric cancer	3	153	0.5521997	7.93E-01	ko05226	ENSG00000102678;ENSG00000136997;ENSG00000124762	K04358+K04377+K06625
Human Diseases	Cancer: overview	PD-L1 expression and PD-1 checkpoint pathway in cancer	2	99	0.5588266	7.98E-01	ko05235	ENSG00000100906;ENSG00000107758	K04734+K04348
Human Diseases	Cancer: specific types	Breast cancer	3	156	0.5654463	8.03E-01	ko05224	ENSG00000102678;ENSG00000136997;ENSG00000124762	K04358+K04377+K06625
Metabolism	Lipid metabolism	Glycerophospholipid metabolism	2	101	0.5697423	8.03E-01	ko00564	ENSG00000144837;ENSG00000163624	K13618+K00981
Organismal Systems	Endocrine system	Melanogenesis	2	102	0.5751271	8.03E-01	ko04916	ENSG00000101333;ENSG00000166501	K05858+K19662
Metabolism	Amino acid metabolism	Tryptophan metabolism	1	45	0.5751952	8.03E-01	ko00380	ENSG00000132437	K01593
Human Diseases	Cancer: specific types	Prostate cancer	2	103	0.580463	8.05E-01	ko05215	ENSG00000124762;ENSG00000100906	K06625+K04734
Organismal Systems	Excretory system	Vasopressin-regulated water reabsorption	1	47	0.5911001	8.16E-01	ko04962	ENSG00000158560	K10415
Cellular Processes	Cell motility	Regulation of actin cytoskeleton	4	221	0.6009312	8.21E-01	ko04810	ENSG00000102678;ENSG00000077264;ENSG00000134215;ENSG00000130429	K04358+K05733+K05730+K05757
Human Diseases	Cancer: overview	Choline metabolism in cancer	2	107	0.6013172	8.21E-01	ko05231	ENSG00000187840;ENSG00000166501	K07205+K19662
Human Diseases	Infectious disease: parasitic	African trypanosomiasis	2	108	0.6064081	8.22E-01	ko05143	ENSG00000101333;ENSG00000166501	K05858+K19662
Metabolism	Amino acid metabolism	Valine, leucine and isoleucine degradation	1	50	0.6138546	8.22E-01	ko00280	ENSG00000148090	K05607
Human Diseases	Cardiovascular disease	Dilated cardiomyopathy	3	168	0.6159962	8.22E-01	ko05414	ENSG00000157445;ENSG00000198626;ENSG00000007402	K04860+K04962+K04859
Metabolism	Carbohydrate metabolism	Amino sugar and nucleotide sugar metabolism	1	51	0.6211562	8.22E-01	ko00520	ENSG00000111726	K21749
Human Diseases	Cancer: specific types	Hepatocellular carcinoma	3	171	0.6280037	8.22E-01	ko05225	ENSG00000136997;ENSG00000124762;ENSG00000166501	K04377+K06625+K19662
Metabolism	Amino acid metabolism	Arginine and proline metabolism	1	52	0.6283207	8.22E-01	ko00330	ENSG00000223572	K00933
Environmental Information Processing	Signal transduction	Phospholipase D signaling pathway	4	229	0.6290657	8.22E-01	ko04072	ENSG00000033327;ENSG00000101333;ENSG00000106976;ENSG00000144891	K08091+K05858+K01528+K04166
Human Diseases	Infectious disease: parasitic	Toxoplasmosis	2	113	0.6311286	8.22E-01	ko05145	ENSG00000100906;ENSG00000067182	K04734+K03158
Metabolism	Amino acid metabolism	Cysteine and methionine metabolism	1	53	0.6353505	8.22E-01	ko00270	ENSG00000014641	K00025
Environmental Information Processing	Signal transduction	TNF signaling pathway	2	114	0.6359262	8.22E-01	ko04668	ENSG00000100906;ENSG00000067182	K04734+K03158
Organismal Systems	Digestive system	Cholesterol metabolism	1	54	0.6422482	8.26E-01	ko04979	ENSG00000224916	K22287
Environmental Information Processing	Signal transduction	NF-kappa B signaling pathway	3	178	0.6550155	8.38E-01	ko04064	ENSG00000100906;ENSG00000067182;ENSG00000166501	K04734+K03158+K19662
Human Diseases	Infectious disease: viral	Influenza A	3	179	0.6587587	8.39E-01	ko05164	ENSG00000100906;ENSG00000067182;ENSG00000166501	K04734+K03158+K19662
Human Diseases	Infectious disease: bacterial	Legionellosis	1	58	0.6685665	8.47E-01	ko05134	ENSG00000100906	K04734
Organismal Systems	Digestive system	Mineral absorption	1	61	0.6870343	8.60E-01	ko04978	ENSG00000157087	K05850
Environmental Information Processing	Signal transduction	AMPK signaling pathway	2	126	0.6897499	8.60E-01	ko04152	ENSG00000187840;ENSG00000113161	K07205+K00021
Organismal Systems	Nervous system	Neurotrophin signaling pathway	2	126	0.6897499	8.60E-01	ko04722	ENSG00000176697;ENSG00000100906	K04355+K04734
Human Diseases	Infectious disease: bacterial	Yersinia infection	2	128	0.6980607	8.61E-01	ko05135	ENSG00000134215;ENSG00000100906	K05730+K04734
Cellular Processes	Cell growth and death	Cell cycle	2	129	0.702147	8.61E-01	ko04110	ENSG00000136997;ENSG00000124762	K04377+K06625
Organismal Systems	Immune system	Cytosolic DNA-sensing pathway	1	64	0.7044793	8.61E-01	ko04623	ENSG00000100906	K04734
Human Diseases	Cancer: specific types	Basal cell carcinoma	1	64	0.7044793	8.61E-01	ko05217	ENSG00000124762	K06625
Metabolism	Nucleotide metabolism	Purine metabolism	2	135	0.7257147	8.73E-01	ko00230	ENSG00000165704;ENSG00000168032	K00760+K01510
Metabolism	Metabolism of cofactors and vitamins	Retinol metabolism	1	68	0.7262451	8.73E-01	ko00830	ENSG00000165092	K07249
Human Diseases	Immune disease	Inflammatory bowel disease	1	70	0.7365229	8.73E-01	ko05321	ENSG00000077238	K05071
Cellular Processes	Cell growth and death	Oocyte meiosis	2	139	0.7405422	8.73E-01	ko04114	ENSG00000107758;ENSG00000150995	K04348+K04958
Metabolism	Carbohydrate metabolism	Glycolysis / Gluconeogenesis	1	71	0.7415171	8.73E-01	ko00010	ENSG00000111674	K01689
Organismal Systems	Immune system	RIG-I-like receptor signaling pathway	1	71	0.7415171	8.73E-01	ko04622	ENSG00000100906	K04734
Cellular Processes	Cell growth and death	p53 signaling pathway	1	72	0.7464173	8.73E-01	ko04115	ENSG00000124762	K06625
Organismal Systems	Immune system	Fc epsilon RI signaling pathway	2	141	0.7476977	8.73E-01	ko04664	ENSG00000033327;ENSG00000134215	K08091+K05730
Genetic Information Processing	Translation	Ribosome	2	142	0.751212	8.73E-01	ko03010	ENSG00000198034;ENSG00000172809	K02987+K02923
Organismal Systems	Digestive system	Bile secretion	1	74	0.7559424	8.73E-01	ko04976	ENSG00000113161	K00021
Human Diseases	Cancer: overview	Viral carcinogenesis	3	209	0.7576677	8.73E-01	ko05203	ENSG00000124762;ENSG00000100906;ENSG00000204592	K06625+K04734+K06751
Genetic Information Processing	Folding, sorting and degradation	Ubiquitin mediated proteolysis	2	144	0.7581152	8.73E-01	ko04120	ENSG00000049759;ENSG00000109670	K13305+K10260
Human Diseases	Drug resistance: antineoplastic	Platinum drug resistance	1	75	0.7605708	8.73E-01	ko01524	ENSG00000124762	K06625
Organismal Systems	Immune system	Antigen processing and presentation	1	76	0.7651119	8.73E-01	ko04612	ENSG00000204592	K06751
Organismal Systems	Endocrine system	Prolactin signaling pathway	1	78	0.7739391	8.73E-01	ko04917	ENSG00000180176	K00501
Human Diseases	Infectious disease: bacterial	Pertussis	1	78	0.7739391	8.73E-01	ko05133	ENSG00000149131	K04001
Human Diseases	Infectious disease: parasitic	Leishmaniasis	2	149	0.7746574	8.73E-01	ko05140	ENSG00000100906;ENSG00000166501	K04734+K19662
Cellular Processes	Cellular community - eukaryotes	Signaling pathways regulating pluripotency of stem cells	2	150	0.7778457	8.73E-01	ko04550	ENSG00000136997;ENSG00000117318	K04377+K17694
Organismal Systems	Endocrine system	PPAR signaling pathway	1	80	0.7824365	8.74E-01	ko03320	ENSG00000164434	K08756
Human Diseases	Cancer: specific types	Pancreatic cancer	1	81	0.7865655	8.75E-01	ko05212	ENSG00000124762	K06625
Cellular Processes	Transport and catabolism	Peroxisome	1	86	0.8060709	8.93E-01	ko04146	ENSG00000131779	K13352
Genetic Information Processing	Translation	Nucleocytoplasmic transport	2	165	0.8211512	9.05E-01	ko03013	ENSG00000139496;ENSG00000187840	K14307+K07205
Environmental Information Processing	Signaling molecules and interaction	Cytokine-cytokine receptor interaction	4	302	0.8252457	9.06E-01	ko04060	ENSG00000123496;ENSG00000077238;ENSG00000146072;ENSG00000067182	K05077+K05071+K05157+K03158
Genetic Information Processing	Folding, sorting and degradation	Protein processing in endoplasmic reticulum	2	168	0.8288539	9.06E-01	ko04141	ENSG00000065665;ENSG00000100934	K10956+K14006
Organismal Systems	Aging	Longevity regulating pathway	1	95	0.8368229	9.11E-01	ko04211	ENSG00000187840	K07205
Organismal Systems	Immune system	IL-17 signaling pathway	1	97	0.8429692	9.13E-01	ko04657	ENSG00000100906	K04734
Genetic Information Processing	Translation	mRNA surveillance pathway	1	99	0.8488854	9.16E-01	ko03015	ENSG00000189369	K03267
Environmental Information Processing	Signaling molecules and interaction	Viral protein interaction with cytokine and cytokine receptor	1	101	0.8545801	9.18E-01	ko04061	ENSG00000067182	K03158
Human Diseases	Drug resistance: antineoplastic	Endocrine resistance	1	104	0.8627248	9.22E-01	ko01522	ENSG00000124762	K06625
Human Diseases	Infectious disease: bacterial	Tuberculosis	3	257	0.8668874	9.23E-01	ko05152	ENSG00000047249;ENSG00000107758;ENSG00000067182	K02144+K04348+K03158
Organismal Systems	Immune system	Toll-like receptor signaling pathway	1	108	0.8728834	9.25E-01	ko04620	ENSG00000100906	K04734
Human Diseases	Immune disease	Allograft rejection	1	111	0.8800088	9.29E-01	ko05330	ENSG00000204592	K06751
Human Diseases	Cancer: overview	Transcriptional misregulation in cancer	3	268	0.8848322	9.30E-01	ko05202	ENSG00000136997;ENSG00000124762;ENSG00000185630	K04377+K06625+K09355
Human Diseases	Immune disease	Autoimmune thyroid disease	1	126	0.9101032	9.53E-01	ko05320	ENSG00000204592	K06751
Human Diseases	Cardiovascular disease	Viral myocarditis	1	133	0.9214506	9.60E-01	ko05416	ENSG00000204592	K06751
Environmental Information Processing	Signal transduction	FoxO signaling pathway	1	139	0.9300364	9.61E-01	ko04068	ENSG00000124762	K06625
Cellular Processes	Transport and catabolism	Lysosome	1	139	0.9300364	9.61E-01	ko04142	ENSG00000047249	K02144
Cellular Processes	Transport and catabolism	Autophagy - animal	1	149	0.9423227	9.67E-01	ko04140	ENSG00000150995	K04958
Human Diseases	Infectious disease: viral	Measles	1	150	0.9434266	9.67E-01	ko05162	ENSG00000100906	K04734
Environmental Information Processing	Signal transduction	Hippo signaling pathway	1	159	0.9524628	9.68E-01	ko04390	ENSG00000136997	K04377
Human Diseases	Endocrine and metabolic disease	Non-alcoholic fatty liver disease	1	164	0.9568472	9.68E-01	ko04932	ENSG00000067182	K03158
Cellular Processes	Cell growth and death	Necroptosis	1	167	0.9592824	9.68E-01	ko04217	ENSG00000067182	K03158
Human Diseases	Infectious disease: viral	Herpes simplex virus 1 infection	6	573	0.9632841	9.68E-01	ko05168	ENSG00000187840;ENSG00000100906;ENSG00000204592;ENSG00000067182;ENSG00000130303;ENSG00000167380	K07205+K04734+K06751+K03158+K06731+K09228
Organismal Systems	Immune system	Hematopoietic cell lineage	1	173	0.9637507	9.68E-01	ko04640	ENSG00000077238	K05071
Organismal Systems	Sensory system	Olfactory transduction	2	438	0.9980707	9.98E-01	ko04740	ENSG00000141404;ENSG00000104490	K04633+K19695
