# Supplementary material for: Study of molecular patterns associated with ferroptosis in Parkinson’s disease and its immune signature
Source: PLoS One. 2023 Dec 21;18(12):e0295699. doi: 10.1371/journal.pone.0295699 (PMC10734959; doi:10.1371/journal.pone.0295699)
Supplement: S3 Data — (XLS) [file pone.0295699.s003.xls]

ONTOLOGY	ID	Description	GeneRatio	BgRatio	pvalue	p.adjust	qvalue	geneID	Count
BP	GO:0097501	stress response to metal ion	8/294	19/18903	2.03E-10	7.47E-07	6.39E-07	SLC30A10/MT1E/MT1G/MT1X/MT1HL1/MT1F/MT1H/MT1M	8
BP	GO:0010273	detoxification of copper ion	7/294	15/18903	1.19E-09	1.46E-06	1.24E-06	MT1E/MT1G/MT1X/MT1HL1/MT1F/MT1H/MT1M	7
BP	GO:1990169	stress response to copper ion	7/294	15/18903	1.19E-09	1.46E-06	1.24E-06	MT1E/MT1G/MT1X/MT1HL1/MT1F/MT1H/MT1M	7
BP	GO:0071294	cellular response to zinc ion	8/294	24/18903	1.84E-09	1.70E-06	1.45E-06	MT1E/MT1G/MT1X/MT1HL1/MT1F/MT1H/TSPO/MT1M	8
BP	GO:0061687	detoxification of inorganic compound	7/294	18/18903	5.63E-09	4.15E-06	3.55E-06	MT1E/MT1G/MT1X/MT1HL1/MT1F/MT1H/MT1M	7
BP	GO:0006882	cellular zinc ion homeostasis	9/294	40/18903	8.44E-09	5.18E-06	4.43E-06	SLC30A10/MT1E/MT1G/MT1X/MT1HL1/MT1F/MT1H/SLC30A9/MT1M	9
BP	GO:0055069	zinc ion homeostasis	9/294	42/18903	1.34E-08	7.05E-06	6.03E-06	SLC30A10/MT1E/MT1G/MT1X/MT1HL1/MT1F/MT1H/SLC30A9/MT1M	9
BP	GO:0010043	response to zinc ion	9/294	52/18903	9.65E-08	4.44E-05	3.80E-05	SLC30A10/MT1E/MT1G/MT1X/MT1HL1/MT1F/MT1H/TSPO/MT1M	9
BP	GO:0071280	cellular response to copper ion	7/294	27/18903	1.39E-07	5.71E-05	4.88E-05	MT1E/MT1G/MT1X/MT1HL1/MT1F/MT1H/MT1M	7
BP	GO:0045953	negative regulation of natural killer cell mediated cytotoxicity	6/294	19/18903	3.08E-07	0.000113369	9.69E-05	HLA-A/HLA-F/LILRB1/HLA-G/LGALS9/HLA-B	6
BP	GO:0002716	negative regulation of natural killer cell mediated immunity	6/294	20/18903	4.34E-07	0.000145315	0.000124223	HLA-A/HLA-F/LILRB1/HLA-G/LGALS9/HLA-B	6
BP	GO:2001198	regulation of dendritic cell differentiation	5/294	13/18903	1.02E-06	0.000313728	0.000268191	TMEM176A/LILRB1/HLA-G/LGALS9/HLA-B	5
BP	GO:0071276	cellular response to cadmium ion	7/294	37/18903	1.41E-06	0.000400845	0.000342663	MT1E/MT1G/MT1X/MT1HL1/MT1F/MT1H/MT1M	7
BP	GO:0050777	negative regulation of immune response	14/294	190/18903	1.73E-06	0.00045403	0.000388128	SOCS5/GPX1/HLA-A/HLA-F/LILRB1/HLA-G/PLK2/GRN/LGALS9/HLA-B/NR1H2/BANF1/IL33/TREM2	14
BP	GO:0001911	negative regulation of leukocyte mediated cytotoxicity	6/294	25/18903	1.86E-06	0.000454869	0.000388846	HLA-A/HLA-F/LILRB1/HLA-G/LGALS9/HLA-B	6
BP	GO:0002832	negative regulation of response to biotic stimulus	11/294	116/18903	1.98E-06	0.000454869	0.000388846	HLA-A/HLA-F/LILRB1/SIRT2/HLA-G/GRN/LGALS9/HLA-B/NR1H2/BANF1/MAPKBP1	11
BP	GO:0019883	antigen processing and presentation of endogenous antigen	6/294	26/18903	2.38E-06	0.000516301	0.000441361	HLA-A/HLA-C/HLA-F/HLA-G/HLA-B/CD74	6
BP	GO:0046688	response to copper ion	7/294	41/18903	2.93E-06	0.000583839	0.000499096	MT1E/MT1G/MT1X/MT1HL1/MT1F/MT1H/MT1M	7
BP	GO:0045824	negative regulation of innate immune response	9/294	77/18903	3.01E-06	0.000583839	0.000499096	HLA-A/HLA-F/LILRB1/HLA-G/GRN/LGALS9/HLA-B/NR1H2/BANF1	9
BP	GO:0031342	negative regulation of cell killing	6/294	28/18903	3.80E-06	0.000692721	0.000592174	HLA-A/HLA-F/LILRB1/HLA-G/LGALS9/HLA-B	6
BP	GO:0046686	response to cadmium ion	8/294	60/18903	3.95E-06	0.000692721	0.000592174	MT1E/GCLC/MT1G/MT1X/MT1HL1/MT1F/MT1H/MT1M	8
BP	GO:0019885	antigen processing and presentation of endogenous peptide antigen via MHC class I	5/294	17/18903	4.67E-06	0.00078176	0.000668289	HLA-A/HLA-C/HLA-F/HLA-G/HLA-B	5
BP	GO:0031348	negative regulation of defense response	16/294	272/18903	6.01E-06	0.000962171	0.000822514	SOCS5/GPX1/HLA-A/HLA-F/LILRB1/SIRT2/GSTP1/HLA-G/PLK2/GRN/LGALS9/HLA-B/NR1H2/BANF1/MAPKBP1/TREM2	16
BP	GO:0097028	dendritic cell differentiation	7/294	47/18903	7.57E-06	0.001161198	0.000992652	TMEM176A/LILRB1/HLA-G/LTBR/LGALS9/HLA-B/TREM2	7
BP	GO:0002483	antigen processing and presentation of endogenous peptide antigen	5/294	19/18903	8.55E-06	0.001260134	0.001077228	HLA-A/HLA-C/HLA-F/HLA-G/HLA-B	5
BP	GO:0055076	transition metal ion homeostasis	11/294	143/18903	1.50E-05	0.002122688	0.001814584	STEAP3/SLC30A10/HYAL2/MT1E/MT1G/MT1X/MT1HL1/MT1F/MT1H/SLC30A9/MT1M	11
BP	GO:0071260	cellular response to mechanical stimulus	8/294	73/18903	1.74E-05	0.002376855	0.00203186	ENG/GCLC/BAG3/LTBR/BAD/IL33/CYBA/PIEZO1	8
BP	GO:0051656	establishment of organelle localization	20/294	437/18903	1.82E-05	0.002388757	0.002042035	SPAST/STARD3/NUMA1/MAD2L1/STAM/VAMP7/WDR11/AGTPBP1/NLGN1/WASF1/KIF1C/SNX4/MREG/SEH1L/TRAPPC13/COPS5/LGALS9/BLOC1S1/FNBP1L/VPS4B	20
BP	GO:0042267	natural killer cell mediated cytotoxicity	8/294	74/18903	1.93E-05	0.002448082	0.002092749	HLA-A/HLA-F/LILRB1/VAMP7/HLA-G/LGALS9/HLA-B/CORO1A	8
BP	GO:0002698	negative regulation of immune effector process	10/294	122/18903	2.11E-05	0.002594067	0.002217544	SOCS5/HLA-A/HLA-F/LILRB1/HLA-G/APPL1/GRN/LGALS9/HLA-B/IL33	10
BP	GO:0002228	natural killer cell mediated immunity	8/294	77/18903	2.59E-05	0.003071212	0.002625433	HLA-A/HLA-F/LILRB1/VAMP7/HLA-G/LGALS9/HLA-B/CORO1A	8
BP	GO:0071709	membrane assembly	7/294	59/18903	3.50E-05	0.004028732	0.003443971	SPAST/NLGN4X/NLGN1/SIRT2/NLGN4Y/VPS4B/BANF1	7
BP	GO:0032103	positive regulation of response to external stimulus	20/294	464/18903	4.24E-05	0.004733814	0.004046712	TBK1/GPSM3/HLA-F/HYAL2/VAMP7/STK39/SNX4/HLA-G/IRF3/NUPR1/GRN/LGALS9/FLNA/CSF1R/CD74/NINJ1/IL33/CYBA/TREM2/HSPB1	20
BP	GO:0043122	regulation of I-kappaB kinase/NF-kappaB signaling	14/294	255/18903	4.90E-05	0.005308332	0.00453784	NKIRAS2/TBK1/ATP2C1/GSTP1/IRF3/LTBR/RHOC/PLK2/LGALS9/FLNA/CD74/MAPKBP1/TREM2/HSPB1	14
BP	GO:0044091	membrane biogenesis	7/294	63/18903	5.38E-05	0.005665382	0.004843065	SPAST/NLGN4X/NLGN1/SIRT2/NLGN4Y/VPS4B/BANF1	7
BP	GO:0048002	antigen processing and presentation of peptide antigen	7/294	64/18903	5.97E-05	0.006103082	0.005217234	HLA-A/HLA-C/HLA-F/HLA-G/HLA-B/CD74/TREM2	7
BP	GO:0046916	cellular transition metal ion homeostasis	9/294	116/18903	8.39E-05	0.008189564	0.007000867	SLC30A10/MT1E/MT1G/MT1X/MT1HL1/MT1F/MT1H/SLC30A9/MT1M	9
BP	GO:0042269	regulation of natural killer cell mediated cytotoxicity	6/294	47/18903	8.45E-05	0.008189564	0.007000867	HLA-A/HLA-F/LILRB1/HLA-G/LGALS9/HLA-B	6
BP	GO:0002474	antigen processing and presentation of peptide antigen via MHC class I	5/294	30/18903	9.11E-05	0.008604764	0.007355802	HLA-A/HLA-C/HLA-F/HLA-G/HLA-B	5
BP	GO:0045088	regulation of innate immune response	13/294	240/18903	0.000104073	0.009582486	0.00819161	TBK1/HLA-A/HLA-F/LILRB1/HLA-G/IRF3/APPL1/GRN/LGALS9/HLA-B/NR1H2/BANF1/TREM2	13
BP	GO:0035729	cellular response to hepatocyte growth factor stimulus	4/294	17/18903	0.000116292	0.010446396	0.008930126	GCLC/SIRT2/GCLM/APPL1	4
BP	GO:0002715	regulation of natural killer cell mediated immunity	6/294	51/18903	0.000134535	0.011797409	0.010085043	HLA-A/HLA-F/LILRB1/HLA-G/LGALS9/HLA-B	6
BP	GO:0032642	regulation of chemokine production	8/294	98/18903	0.000145925	0.012498655	0.010684504	SOCS5/EIF2AK2/GSTP1/LGALS9/CSF1R/CD74/IL33/TREM2	8
BP	GO:0098754	detoxification	10/294	154/18903	0.000152154	0.012735941	0.010887349	GPX1/SLC30A10/MT1E/MT1G/MT1X/GSTP1/MT1HL1/MT1F/MT1H/MT1M	10
BP	GO:0032602	chemokine production	8/294	99/18903	0.000156645	0.012820535	0.010959664	SOCS5/EIF2AK2/GSTP1/LGALS9/CSF1R/CD74/IL33/TREM2	8
BP	GO:0010038	response to metal ion	16/294	360/18903	0.000175374	0.013400021	0.011455039	SLC30A10/MT1E/GCLC/MT1G/NLGN1/STK39/MT1X/MT1HL1/MT1F/MT1H/PPP1CA/BAD/TSPO/SLC25A13/MT1M/HOMER1	16
BP	GO:0007249	I-kappaB kinase/NF-kappaB signaling	14/294	288/18903	0.000178004	0.013400021	0.011455039	NKIRAS2/TBK1/ATP2C1/GSTP1/IRF3/LTBR/RHOC/PLK2/LGALS9/FLNA/CD74/MAPKBP1/TREM2/HSPB1	14
BP	GO:0002831	regulation of response to biotic stimulus	16/294	361/18903	0.000180979	0.013400021	0.011455039	TBK1/HLA-A/HLA-F/LILRB1/SIRT2/HLA-G/IRF3/APPL1/GRN/LGALS9/HLA-B/NR1H2/BANF1/CYBA/MAPKBP1/TREM2	16
BP	GO:0002281	macrophage activation involved in immune response	4/294	19/18903	0.000184798	0.013400021	0.011455039	DYSF/GRN/IL33/TREM2	4
BP	GO:0035728	response to hepatocyte growth factor	4/294	19/18903	0.000184798	0.013400021	0.011455039	GCLC/SIRT2/GCLM/APPL1	4
BP	GO:0014009	glial cell proliferation	6/294	54/18903	0.000185556	0.013400021	0.011455039	KRAS/GFAP/TSPO/CSF1R/IL33/TREM2	6
BP	GO:0002707	negative regulation of lymphocyte mediated immunity	6/294	56/18903	0.000227287	0.016098066	0.013761469	HLA-A/HLA-F/LILRB1/HLA-G/LGALS9/HLA-B	6
BP	GO:0001819	positive regulation of cytokine production	19/294	486/18903	0.000232992	0.016190737	0.013840689	TBK1/GPSM3/HLA-A/EIF2AK2/HLA-F/HYAL2/LILRB1/ARID5A/HLA-G/IRF3/KAT2A/APPL1/LGALS9/CSF1R/CD74/IL33/CYBA/TREM2/HSPB1	19
BP	GO:0002699	positive regulation of immune effector process	13/294	261/18903	0.000238264	0.016250508	0.013891784	SOCS5/HLA-A/HLA-F/LILRB1/VAMP7/ARID5A/SNX4/HLA-G/LGALS9/HLA-B/CD74/IL33/TREM2	13
BP	GO:0002683	negative regulation of immune system process	18/294	449/18903	0.000250782	0.016793244	0.014355744	SOCS5/TMEM176A/GPX1/HLA-A/HLA-F/LILRB1/HLA-G/PLK2/APPL1/GRN/LGALS9/HLA-B/LST1/NR1H2/BANF1/CD74/IL33/TREM2	18
BP	GO:0071241	cellular response to inorganic substance	12/294	229/18903	0.000259401	0.01706026	0.014584003	SLC30A10/MT1E/MT1G/NLGN1/STK39/MT1X/MT1HL1/MT1F/MT1H/BAD/TSPO/MT1M	12
BP	GO:0051650	establishment of vesicle localization	11/294	197/18903	0.000271075	0.017515256	0.014972957	STARD3/STAM/WDR11/NLGN1/KIF1C/MREG/TRAPPC13/COPS5/BLOC1S1/FNBP1L/VPS4B	11
BP	GO:1903052	positive regulation of proteolysis involved in protein catabolic process	9/294	136/18903	0.000281358	0.017674075	0.015108724	SOCS5/PSMC6/GCLC/AGTPBP1/SIRT2/PSMD10/NUPR1/IL33/TREM2	9
BP	GO:0071248	cellular response to metal ion	11/294	198/18903	0.000283131	0.017674075	0.015108724	SLC30A10/MT1E/MT1G/NLGN1/STK39/MT1X/MT1HL1/MT1F/MT1H/TSPO/MT1M	11
BP	GO:1900424	regulation of defense response to bacterium	4/294	22/18903	0.000336171	0.020634706	0.017639626	SIRT2/GRN/CYBA/MAPKBP1	4
BP	GO:0031349	positive regulation of defense response	14/294	307/18903	0.000341764	0.020634706	0.017639626	TBK1/GPSM3/HLA-F/HYAL2/VAMP7/SNX4/HLA-G/IRF3/NUPR1/GRN/NINJ1/IL33/CYBA/TREM2	14
BP	GO:0002274	myeloid leukocyte activation	12/294	237/18903	0.000354551	0.021061457	0.018004435	DYSF/HYAL2/VAMP7/MT1G/STK39/SNX4/LTBR/GRN/LGALS9/CD74/IL33/TREM2	12
BP	GO:0097090	presynaptic membrane organization	3/294	10/18903	0.000412121	0.023253833	0.019878593	NLGN4X/NLGN1/NLGN4Y	3
BP	GO:0097104	postsynaptic membrane assembly	3/294	10/18903	0.000412121	0.023253833	0.019878593	NLGN4X/NLGN1/NLGN4Y	3
BP	GO:0097201	negative regulation of transcription from RNA polymerase II promoter in response to stress	3/294	10/18903	0.000412121	0.023253833	0.019878593	IMPACT/SIRT2/BAG3	3
BP	GO:0001914	regulation of T cell mediated cytotoxicity	5/294	41/18903	0.000416713	0.023253833	0.019878593	HLA-A/HLA-F/LILRB1/HLA-G/HLA-B	5
BP	GO:0050890	cognition	14/294	314/18903	0.000428378	0.023548002	0.020130064	MAN2B1/KRAS/ITGA5/RAPGEF3/NLGN4X/VLDLR/NSUN5/NLGN4Y/KAT2A/CPEB3/PLK2/CHL1/B3GAT1/TREM2	14
BP	GO:0032635	interleukin-6 production	10/294	176/18903	0.00044571	0.023790553	0.020337409	KLF2/SOCS5/HYAL2/ARID5A/LGALS9/HLA-B/CD74/IL33/CYBA/TREM2	10
BP	GO:0032675	regulation of interleukin-6 production	10/294	176/18903	0.00044571	0.023790553	0.020337409	KLF2/SOCS5/HYAL2/ARID5A/LGALS9/HLA-B/CD74/IL33/CYBA/TREM2	10
BP	GO:0032102	negative regulation of response to external stimulus	17/294	436/18903	0.000508749	0.026767467	0.022882231	SOCS5/GPX1/HLA-A/HLA-F/LILRB1/SIRT2/GSTP1/HLA-G/CHD8/PLK2/GRN/LGALS9/HLA-B/NR1H2/BANF1/MAPKBP1/TREM2	17
BP	GO:1901800	positive regulation of proteasomal protein catabolic process	8/294	118/18903	0.000519394	0.02689606	0.022992159	SOCS5/PSMC6/GCLC/SIRT2/PSMD10/NUPR1/IL33/TREM2	8
BP	GO:0051648	vesicle localization	11/294	213/18903	0.000525799	0.02689606	0.022992159	STARD3/STAM/WDR11/NLGN1/KIF1C/MREG/TRAPPC13/COPS5/BLOC1S1/FNBP1L/VPS4B	11
BP	GO:0043320	natural killer cell degranulation	3/294	11/18903	0.000560157	0.027890986	0.023842674	HLA-F/VAMP7/CORO1A	3
BP	GO:0031468	nuclear membrane reassembly	4/294	25/18903	0.000560395	0.027890986	0.023842674	SPAST/SIRT2/VPS4B/BANF1	4
BP	GO:0009636	response to toxic substance	12/294	250/18903	0.000571692	0.028073902	0.02399904	GPX1/SLC30A10/MT1E/MT1G/MT1X/GSTP1/MT1HL1/MT1F/MPST/MT1H/NUPR1/MT1M	12
BP	GO:0071763	nuclear membrane organization	5/294	44/18903	0.00058138	0.028173977	0.024084589	SPAST/SIRT2/VRK1/VPS4B/BANF1	5
BP	GO:1901214	regulation of neuron death	14/294	325/18903	0.00060215	0.028601331	0.024449914	TBK1/MAP3K11/SLC30A10/KRAS/HLA-F/GCLC/GCLM/BAD/NUPR1/GRN/CHL1/TREM2/TOX3/CORO1A	14
BP	GO:0043954	cellular component maintenance	6/294	67/18903	0.00060573	0.028601331	0.024449914	PARD6A/NLGN1/WHRN/CSF1R/HOMER1/TREM2	6
BP	GO:0043523	regulation of neuron apoptotic process	11/294	218/18903	0.000637891	0.02973862	0.025422128	MAP3K11/SLC30A10/KRAS/GCLC/GCLM/NUPR1/GRN/CHL1/TREM2/TOX3/CORO1A	11
BP	GO:0002704	negative regulation of leukocyte mediated immunity	6/294	68/18903	0.000655804	0.030191593	0.025809353	HLA-A/HLA-F/LILRB1/HLA-G/LGALS9/HLA-B	6
BP	GO:0051402	neuron apoptotic process	12/294	255/18903	0.000680724	0.030466536	0.026044388	MAP3K11/GPX1/SLC30A10/KRAS/GCLC/GCLM/NUPR1/GRN/CHL1/TREM2/TOX3/CORO1A	12
BP	GO:0006413	translational initiation	8/294	123/18903	0.000684116	0.030466536	0.026044388	RPS5/EIF2AK2/EIF4E/IMPACT/PPP1CA/COPS5/EIF3G/HSPB1	8
BP	GO:0070997	neuron death	15/294	368/18903	0.000686593	0.030466536	0.026044388	TBK1/MAP3K11/GPX1/SLC30A10/KRAS/HLA-F/GCLC/GCLM/BAD/NUPR1/GRN/CHL1/TREM2/TOX3/CORO1A	15
BP	GO:0050729	positive regulation of inflammatory response	9/294	154/18903	0.000698082	0.030607566	0.026164948	GPSM3/HYAL2/VAMP7/SNX4/NUPR1/GRN/NINJ1/IL33/TREM2	9
BP	GO:0031953	negative regulation of protein autophosphorylation	3/294	12/18903	0.000738303	0.031618242	0.027028927	ENG/IMPACT/MVP	3
BP	GO:0061517	macrophage proliferation	3/294	12/18903	0.000738303	0.031618242	0.027028927	CSF1R/IL33/TREM2	3
BP	GO:0002275	myeloid cell activation involved in immune response	7/294	96/18903	0.000750361	0.031765296	0.027154637	DYSF/VAMP7/SNX4/GRN/LGALS9/IL33/TREM2	7
BP	GO:0002697	regulation of immune effector process	15/294	379/18903	0.00092531	0.038726326	0.033105289	SOCS5/HLA-A/HLA-F/LILRB1/VAMP7/ARID5A/SNX4/HLA-G/APPL1/GRN/LGALS9/HLA-B/CD74/IL33/TREM2	15
BP	GO:0006534	cysteine metabolic process	3/294	13/18903	0.000948785	0.038784408	0.03315494	GCLC/GCLM/MPST	3
BP	GO:0002181	cytoplasmic translation	9/294	161/18903	0.000958087	0.038784408	0.03315494	RPS10/RPL19/RPS5/RPL36/RPL27A/CPEB3/RPL29/RPL23A/EIF3G	9
BP	GO:0008089	anterograde axonal transport	5/294	49/18903	0.00095829	0.038784408	0.03315494	SPAST/AGTPBP1/KIF1C/BLOC1S1/HSPB1	5
BP	GO:0001913	T cell mediated cytotoxicity	5/294	51/18903	0.001151064	0.046080084	0.039391667	HLA-A/HLA-F/LILRB1/HLA-G/HLA-B	5
BP	GO:0042117	monocyte activation	3/294	14/18903	0.001193704	0.046356703	0.039628135	DYSF/HYAL2/MT1G	3
BP	GO:0043558	regulation of translational initiation in response to stress	3/294	14/18903	0.001193704	0.046356703	0.039628135	EIF2AK2/IMPACT/PPP1CA	3
BP	GO:0001909	leukocyte mediated cytotoxicity	8/294	134/18903	0.001195734	0.046356703	0.039628135	HLA-A/HLA-F/LILRB1/VAMP7/HLA-G/LGALS9/HLA-B/CORO1A	8
BP	GO:0007611	learning or memory	12/294	273/18903	0.001228069	0.047114355	0.040275815	MAN2B1/KRAS/ITGA5/RAPGEF3/NLGN4X/VLDLR/NLGN4Y/KAT2A/CPEB3/PLK2/B3GAT1/TREM2	12
BP	GO:0008088	axo-dendritic transport	6/294	77/18903	0.00126456	0.04771123	0.040786055	SPAST/AGTPBP1/WASF1/KIF1C/BLOC1S1/HSPB1	6
BP	GO:0010970	transport along microtubule	9/294	168/18903	0.001291705	0.04771123	0.040786055	SPAST/SSNA1/AGTPBP1/WASF1/KIF1C/MREG/BAG3/BLOC1S1/HSPB1	9
BP	GO:0001916	positive regulation of T cell mediated cytotoxicity	4/294	31/18903	0.001295445	0.04771123	0.040786055	HLA-A/HLA-F/HLA-G/HLA-B	4
BP	GO:0051491	positive regulation of filopodium assembly	4/294	31/18903	0.001295445	0.04771123	0.040786055	NLGN1/GPM6A/DNM3/FNBP1L	4
BP	GO:0014013	regulation of gliogenesis	7/294	107/18903	0.001420772	0.051808944	0.044288995	KRAS/ZNF365/GFAP/SIRT2/TSPO/IL33/TREM2	7
BP	GO:0002720	positive regulation of cytokine production involved in immune response	6/294	79/18903	0.00144476	0.052167181	0.044595235	HLA-A/HLA-F/LILRB1/ARID5A/HLA-G/CD74	6
BP	GO:0061099	negative regulation of protein tyrosine kinase activity	4/294	32/18903	0.001462576	0.052297744	0.044706847	SOCS5/GGNBP2/HYAL2/MVP	4
BP	GO:0019882	antigen processing and presentation	7/294	108/18903	0.001499447	0.053024631	0.045328228	HLA-A/HLA-C/HLA-F/HLA-G/HLA-B/CD74/TREM2	7
BP	GO:0006997	nucleus organization	8/294	139/18903	0.001511699	0.053024631	0.045328228	SPAST/ACTR6/NUMA1/SIRT2/VRK1/SEH1L/VPS4B/BANF1	8
BP	GO:0030705	cytoskeleton-dependent intracellular transport	10/294	208/18903	0.001600532	0.055610941	0.047539141	SPAST/SSNA1/AGTPBP1/WASF1/KIF1C/MREG/BAG3/BLOC1S1/FNBP1L/HSPB1	10
CC	GO:0042611	MHC protein complex	6/300	25/19869	1.57E-06	0.000647386	0.000532828	HLA-A/HLA-C/HLA-F/HLA-G/HLA-B/CD74	6
CC	GO:0071556	integral component of lumenal side of endoplasmic reticulum membrane	6/300	29/19869	4.00E-06	0.000647386	0.000532828	HLA-A/HLA-C/HLA-F/HLA-G/HLA-B/CD74	6
CC	GO:0098553	lumenal side of endoplasmic reticulum membrane	6/300	29/19869	4.00E-06	0.000647386	0.000532828	HLA-A/HLA-C/HLA-F/HLA-G/HLA-B/CD74	6
CC	GO:0098576	lumenal side of membrane	6/300	35/19869	1.27E-05	0.001537452	0.001265393	HLA-A/HLA-C/HLA-F/HLA-G/HLA-B/CD74	6
CC	GO:0030670	phagocytic vesicle membrane	8/300	77/19869	2.10E-05	0.002039844	0.001678884	HLA-A/HLA-C/HLA-F/VAMP7/HLA-G/HLA-B/CYBA/CORO1A	8
CC	GO:0030176	integral component of endoplasmic reticulum membrane	11/300	164/19869	4.11E-05	0.003329409	0.002740254	HLA-A/SARAF/HLA-C/SPCS1/HLA-F/WDR83OS/EMC7/HLA-G/HLA-B/CD74/SEC61A1	11
CC	GO:0031227	intrinsic component of endoplasmic reticulum membrane	11/300	172/19869	6.34E-05	0.004403869	0.003624583	HLA-A/SARAF/HLA-C/SPCS1/HLA-F/WDR83OS/EMC7/HLA-G/HLA-B/CD74/SEC61A1	11
CC	GO:0060077	inhibitory synapse	4/300	20/19869	0.000203916	0.011551065	0.009507049	GABRA2/NLGN4X/NLGN1/NLGN4Y	4
CC	GO:0005840	ribosome	12/300	232/19869	0.000224224	0.011551065	0.009507049	RPS10/RPL19/MRPL24/RPS5/EIF2AK2/RPL36/MTG1/AURKAIP1/RPL27A/RPL29/MRPS34/RPL23A	12
CC	GO:0031300	intrinsic component of organelle membrane	17/300	420/19869	0.000237676	0.011551065	0.009507049	SLC35A1/HLA-A/SARAF/HLA-C/ATP2C1/SPCS1/HLA-F/WDR83OS/ECE1/GABRA2/EMC7/MREG/HLA-G/HLA-B/CD74/STX10/SEC61A1	17
CC	GO:0045335	phagocytic vesicle	9/300	139/19869	0.000267136	0.011802551	0.009714034	HLA-A/HLA-C/HLA-F/VAMP7/HLA-G/APPL1/HLA-B/CYBA/CORO1A	9
CC	GO:0012507	ER to Golgi transport vesicle membrane	6/300	63/19869	0.000371835	0.015059334	0.012394514	HLA-A/HLA-C/HLA-F/HLA-G/HLA-B/CD74	6
CC	GO:0031901	early endosome membrane	10/300	183/19869	0.000482585	0.017842718	0.014685365	HLA-A/EPS15/HLA-C/HLA-F/STAM/SNX4/HLA-G/APPL1/HLA-B/SNX16	10
CC	GO:0031074	nucleocytoplasmic transport complex	3/300	11/19869	0.000513988	0.017842718	0.014685365	KPNA4/KPNA2/KPNA3	3
CC	GO:0044391	ribosomal subunit	10/300	188/19869	0.00059569	0.018889763	0.01554713	RPS10/RPL19/MRPL24/RPS5/RPL36/AURKAIP1/RPL27A/RPL29/MRPS34/RPL23A	10
CC	GO:0005765	lysosomal membrane	16/300	418/19869	0.000660753	0.018889763	0.01554713	AP5M1/STARD3/HLA-F/ECE1/VAMP7/WDR11/GFAP/VLDLR/MREG/SEH1L/TFEB/MFSD12/GRN/SLC15A3/BLOC1S1/CD74	16
CC	GO:0098852	lytic vacuole membrane	16/300	418/19869	0.000660753	0.018889763	0.01554713	AP5M1/STARD3/HLA-F/ECE1/VAMP7/WDR11/GFAP/VLDLR/MREG/SEH1L/TFEB/MFSD12/GRN/SLC15A3/BLOC1S1/CD74	16
CC	GO:0031301	integral component of organelle membrane	15/300	390/19869	0.000921391	0.024877548	0.020475348	SLC35A1/HLA-A/SARAF/HLA-C/ATP2C1/SPCS1/HLA-F/WDR83OS/GABRA2/EMC7/HLA-G/HLA-B/CD74/STX10/SEC61A1	15
CC	GO:0022626	cytosolic ribosome	7/300	105/19869	0.001075377	0.026642901	0.021928314	RPS10/RPL19/RPS5/RPL36/RPL27A/RPL29/RPL23A	7
CC	GO:0031616	spindle pole centrosome	3/300	14/19869	0.001096416	0.026642901	0.021928314	NUMA1/NUBP2/SPOUT1	3
CC	GO:0005774	vacuolar membrane	16/300	461/19869	0.001825772	0.042253572	0.034776603	AP5M1/STARD3/HLA-F/ECE1/VAMP7/WDR11/GFAP/VLDLR/MREG/SEH1L/TFEB/MFSD12/GRN/SLC15A3/BLOC1S1/CD74	16
CC	GO:0022625	cytosolic large ribosomal subunit	5/300	59/19869	0.001951911	0.043119496	0.035489297	RPL19/RPL36/RPL27A/RPL29/RPL23A	5
CC	GO:0030658	transport vesicle membrane	10/300	222/19869	0.002087599	0.044111869	0.036306065	HLA-A/HLA-C/AP1G2/HLA-F/GABRA2/VAMP7/HLA-G/HLA-B/CD74/STX10	10
CC	GO:0034719	SMN-Sm protein complex	3/300	18/19869	0.002350471	0.045462433	0.03741764	SNRPD2/SMN2/SNRPB	3
CC	GO:0120111	neuron projection cytoplasm	6/300	90/19869	0.002428411	0.045462433	0.03741764	SPAST/AGTPBP1/WASF1/KIF1C/BLOC1S1/HSPB1	6
CC	GO:1904115	axon cytoplasm	5/300	62/19869	0.002432147	0.045462433	0.03741764	SPAST/AGTPBP1/KIF1C/BLOC1S1/HSPB1	5
CC	GO:0030666	endocytic vesicle membrane	9/300	194/19869	0.002828722	0.050917	0.041906996	HLA-A/HLA-C/HLA-F/VAMP7/HLA-G/HLA-B/CD74/CYBA/CORO1A	9
CC	GO:0030134	COPII-coated ER to Golgi transport vesicle	6/300	95/19869	0.003184666	0.055276699	0.045495226	HLA-A/HLA-C/HLA-F/HLA-G/HLA-B/CD74	6
MF	GO:0033218	amide binding	20/299	408/18432	1.23E-05	0.007445068	0.006941637	KPNA4/SCP2/HLA-A/HLA-C/GSAP/KPNA2/HLA-F/ECE1/RAMP3/KPNA3/FKBP4/NPY1R/NLGN1/RAMP1/HLA-G/HLA-B/CD74/PLTP/SEC61A1/TREM2	20
MF	GO:0042277	peptide binding	17/299	330/18432	2.99E-05	0.009031604	0.008420893	KPNA4/HLA-A/HLA-C/GSAP/KPNA2/HLA-F/ECE1/RAMP3/KPNA3/NPY1R/NLGN1/RAMP1/HLA-G/HLA-B/CD74/SEC61A1/TREM2	17
