# Supplementary material for: Study of molecular patterns associated with ferroptosis in Parkinson’s disease and its immune signature
Source: PLoS One. 2023 Dec 21;18(12):e0295699. doi: 10.1371/journal.pone.0295699 (PMC10734959; doi:10.1371/journal.pone.0295699)
Supplement: S4 Data — (XLS) [file pone.0295699.s004.xls]

KEGG_A_class	KEGG_B_class	Pathway	out (298)	All (8300)	Pvalue	Qvalue	Pathway ID	Genes	K_IDs
Cellular Processes	Transport and catabolism	Endocytosis	23	256	4.43E-05	0.007960283	ko04144	ENSG00000206503;ENSG00000119541;ENSG00000151693;ENSG00000086065;ENSG00000114520;ENSG00000204642;ENSG00000198898;ENSG00000249884;ENSG00000136738;ENSG00000204390;ENSG00000197959;ENSG00000141985;ENSG00000204525;ENSG00000108774;ENSG00000102981;ENSG00000136717;ENSG00000234745;ENSG00000204632;ENSG00000079805;ENSG00000141480;ENSG00000155366;ENSG00000108262;ENSG00000085832	K06751+K12196+K12488+K12198+K17919+K06751+K10364+K12193+K04705+K03283+K01528+K11247+K06751+K07889+K06093+K12562+K06751+K06751+K23484+K04439+K04513+K05737+K12472
Organismal Systems	Digestive system	Mineral absorption	10	61	5.43E-05	0.007960283	ko04978	ENSG00000169715;ENSG00000205364;ENSG00000198417;ENSG00000187193;ENSG00000205358;ENSG00000129244;ENSG00000114859;ENSG00000125144;ENSG00000070961;ENSG00000244020	K14739+K14739+K14739+K14739+K14739+K01540+K05011+K14739+K05850+K14739
Metabolism	Metabolism of other amino acids	Glutathione metabolism	8	60	0.001265848	0.099457971	ko00480	ENSG00000160211;ENSG00000001084;ENSG00000099998;ENSG00000023909;ENSG00000102172;ENSG00000176153;ENSG00000233276;ENSG00000084207	K00036+K11204+K18592+K11205+K00802+K00432+K00432+K23790
Human Diseases	Cancer: overview	Viral carcinogenesis	17	209	0.001357788	0.099457971	ko05203	ENSG00000139687;ENSG00000163517;ENSG00000206503;ENSG00000108773;ENSG00000102882;ENSG00000204642;ENSG00000126456;ENSG00000204525;ENSG00000002330;ENSG00000048052;ENSG00000234745;ENSG00000111321;ENSG00000130402;ENSG00000204632;ENSG00000133703;ENSG00000155366;ENSG00000055332	K06618+K11418+K06751+K06062+K04371+K06751+K05411+K06751+K02158+K11409+K06751+K03159+K05699+K06751+K07827+K04513+K16195
Metabolism	Amino acid metabolism	Cysteine and methionine metabolism	7	53	0.002675895	0.156807447	ko00270	ENSG00000128309;ENSG00000001084;ENSG00000137944;ENSG00000023909;ENSG00000102172;ENSG00000145293;ENSG00000092621	K01011+K11204+K00816+K11205+K00802+K09880+K00058
Human Diseases	Infectious disease: viral	Human T-cell leukemia virus 1 infection	17	231	0.003904303	0.19066013	ko05166	ENSG00000139687;ENSG00000100300;ENSG00000206503;ENSG00000213341;ENSG00000108773;ENSG00000164109;ENSG00000176248;ENSG00000102882;ENSG00000204642;ENSG00000164162;ENSG00000204525;ENSG00000234745;ENSG00000111321;ENSG00000172977;ENSG00000204632;ENSG00000174233;ENSG00000133703	K06618+K05770+K06751+K04467+K06062+K02537+K03349+K04371+K06751+K03357+K06751+K06751+K03159+K11304+K06751+K08046+K07827
Organismal Systems	Immune system	Antigen processing and presentation	8	76	0.005691837	0.238244034	ko04612	ENSG00000206503;ENSG00000064490;ENSG00000204642;ENSG00000204390;ENSG00000204525;ENSG00000234745;ENSG00000019582;ENSG00000204632	K06751+K08062+K06751+K03283+K06751+K06751+K06505+K06751
Human Diseases	Immune disease	Graft-versus-host disease	5	36	0.008723316	0.319491448	ko05332	ENSG00000206503;ENSG00000204642;ENSG00000204525;ENSG00000234745;ENSG00000204632	K06751+K06751+K06751+K06751+K06751
Human Diseases	Infectious disease: viral	Kaposi sarcoma-associated herpesvirus infection	14	194	0.009982907	0.324999083	ko05167	ENSG00000139687;ENSG00000206503;ENSG00000105397;ENSG00000213341;ENSG00000102882;ENSG00000204642;ENSG00000126456;ENSG00000204525;ENSG00000172354;ENSG00000234745;ENSG00000204632;ENSG00000183735;ENSG00000133703;ENSG00000055332	K06618+K06751+K11219+K04467+K04371+K06751+K05411+K06751+K04537+K06751+K06751+K05410+K07827+K16195
Organismal Systems	Digestive system	Cholesterol metabolism	6	54	0.01236607	0.345902824	ko04979	ENSG00000100300;ENSG00000100979;ENSG00000131748;ENSG00000123384;ENSG00000130203;ENSG00000135929	K05770+K08761+K22291+K04550+K04524+K00488
Environmental Information Processing	Signal transduction	cAMP signaling pathway	15	223	0.01429643	0.345902824	ko04024	ENSG00000114353;ENSG00000101335;ENSG00000079337;ENSG00000102882;ENSG00000164128;ENSG00000091428;ENSG00000266964;ENSG00000126458;ENSG00000129244;ENSG00000079435;ENSG00000172531;ENSG00000002330;ENSG00000070961;ENSG00000174233;ENSG00000155366	K04630+K12755+K08014+K04371+K04204+K04351+K13360+K07829+K01540+K07188+K06269+K02158+K05850+K08046+K04513
Human Diseases	Cancer: overview	Choline metabolism in cancer	9	107	0.01452074	0.345902824	ko05231	ENSG00000100288;ENSG00000120992;ENSG00000102882;ENSG00000112290;ENSG00000160271;ENSG00000113721;ENSG00000243708;ENSG00000133703;ENSG00000077044	K14156+K06128+K04371+K05753+K08732+K05089+K16342+K07827+K00901
Human Diseases	Infectious disease: viral	Human immunodeficiency virus 1 infection	15	225	0.01540218	0.345902824	ko05170	ENSG00000206503;ENSG00000114353;ENSG00000213341;ENSG00000213983;ENSG00000100280;ENSG00000102882;ENSG00000204642;ENSG00000126456;ENSG00000204525;ENSG00000172354;ENSG00000002330;ENSG00000234745;ENSG00000204632;ENSG00000183735;ENSG00000133703	K06751+K04630+K04467+K12391+K12392+K04371+K06751+K05411+K06751+K04537+K02158+K06751+K06751+K05410+K07827
Human Diseases	Cancer: overview	Central carbon metabolism in cancer	7	74	0.01652778	0.345902824	ko05230	ENSG00000141959;ENSG00000160211;ENSG00000105281;ENSG00000102882;ENSG00000113721;ENSG00000078237;ENSG00000133703	K00850+K00036+K05616+K04371+K05089+K14634+K07827
Cellular Processes	Cell growth and death	Ferroptosis	5	43	0.01818318	0.355178116	ko04216	ENSG00000001084;ENSG00000023909;ENSG00000068366;ENSG00000115107;ENSG00000168003	K11204+K11205+K01897+K10142+K06519
Organismal Systems	Aging	Longevity regulating pathway	8	95	0.02051123	0.365210729	ko04211	ENSG00000118046;ENSG00000157500;ENSG00000204371;ENSG00000151247;ENSG00000174233;ENSG00000133703;ENSG00000175224;ENSG00000169047	K07298+K08733+K11420+K03259+K08046+K07827+K08331+K16172
Human Diseases	Infectious disease: viral	Human cytomegalovirus infection	15	234	0.02121653	0.365210729	ko05163	ENSG00000139687;ENSG00000206503;ENSG00000114353;ENSG00000213341;ENSG00000102882;ENSG00000204642;ENSG00000126456;ENSG00000204525;ENSG00000172354;ENSG00000234745;ENSG00000204632;ENSG00000183735;ENSG00000174233;ENSG00000133703;ENSG00000155366	K06618+K06751+K04630+K04467+K04371+K06751+K05411+K06751+K04537+K06751+K06751+K05410+K08046+K07827+K04513
Metabolism	Carbohydrate metabolism	Pentose phosphate pathway	4	31	0.02387484	0.365210729	ko00030	ENSG00000141959;ENSG00000160211;ENSG00000101911;ENSG00000130313	K00850+K00036+K00948+K01057
Human Diseases	Infectious disease: viral	Human papillomavirus infection	20	346	0.0239307	0.365210729	ko05165	ENSG00000139687;ENSG00000103126;ENSG00000206503;ENSG00000105397;ENSG00000213341;ENSG00000161638;ENSG00000102882;ENSG00000204642;ENSG00000113721;ENSG00000126456;ENSG00000204525;ENSG00000102981;ENSG00000002330;ENSG00000234745;ENSG00000135424;ENSG00000204632;ENSG00000183735;ENSG00000133703;ENSG00000049089;ENSG00000055332	K06618+K02157+K06751+K11219+K04467+K06484+K04371+K06751+K05089+K05411+K06751+K06093+K02158+K06751+K06583+K06751+K05410+K07827+K08131+K16195
Organismal Systems	Endocrine system	Regulation of lipolysis in adipocytes	6	63	0.02492906	0.365210729	ko04923	ENSG00000114353;ENSG00000177666;ENSG00000164128;ENSG00000079435;ENSG00000174233;ENSG00000169047	K04630+K16816+K04204+K07188+K08046+K16172
Human Diseases	Endocrine and metabolic disease	Type I diabetes mellitus	5	48	0.02800593	0.381801184	ko04940	ENSG00000206503;ENSG00000204642;ENSG00000204525;ENSG00000234745;ENSG00000204632	K06751+K06751+K06751+K06751+K06751
Human Diseases	Infectious disease: bacterial	Salmonella infection	14	224	0.03079018	0.381801184	ko05132	ENSG00000102753;ENSG00000100345;ENSG00000116786;ENSG00000213341;ENSG00000101335;ENSG00000196924;ENSG00000102882;ENSG00000123143;ENSG00000126458;ENSG00000108774;ENSG00000186432;ENSG00000104915;ENSG00000079805;ENSG00000155366	K23583+K10352+K15348+K04467+K12755+K04437+K04371+K06071+K07829+K07889+K23583+K23937+K23484+K04513
Genetic Information Processing	Translation	Ribosome	10	142	0.03152529	0.381801184	ko03010	ENSG00000130255;ENSG00000124614;ENSG00000083845;ENSG00000115364;ENSG00000114686;ENSG00000162244;ENSG00000198242;ENSG00000108298;ENSG00000166441;ENSG00000143314	K02920+K02947+K02989+K02884+K02906+K02905+K02893+K02885+K02900+K02895
Cellular Processes	Cellular community - eukaryotes	Focal adhesion	13	205	0.03310887	0.381801184	ko04510	ENSG00000101335;ENSG00000161638;ENSG00000196924;ENSG00000102882;ENSG00000113721;ENSG00000172531;ENSG00000002330;ENSG00000159840;ENSG00000135424;ENSG00000130402;ENSG00000166333;ENSG00000155366;ENSG00000049089	K12755+K06484+K04437+K04371+K05089+K06269+K02158+K06273+K06583+K05699+K06272+K04513+K08131
Cellular Processes	Transport and catabolism	Mitophagy - animal	6	68	0.03466771	0.381801184	ko04137	ENSG00000140983;ENSG00000104946;ENSG00000112561;ENSG00000126458;ENSG00000183735;ENSG00000133703	K07871+K19945+K15590+K07829+K05410+K07827
Organismal Systems	Environmental adaptation	Circadian rhythm - fly	1	1	0.03590361	0.381801184	ko04711	ENSG00000108924	K09057
Environmental Information Processing	Signal transduction	Phospholipase D signaling pathway	14	229	0.03614309	0.381801184	ko04072	ENSG00000079337;ENSG00000102882;ENSG00000091428;ENSG00000160271;ENSG00000113721;ENSG00000126458;ENSG00000197959;ENSG00000243708;ENSG00000204310;ENSG00000079805;ENSG00000174233;ENSG00000133703;ENSG00000155366;ENSG00000077044	K08014+K04371+K04351+K08732+K05089+K07829+K01528+K16342+K13509+K23484+K08046+K07827+K04513+K00901
Cellular Processes	Cell growth and death	Cellular senescence	11	166	0.03648612	0.381801184	ko04218	ENSG00000139687;ENSG00000206503;ENSG00000102882;ENSG00000204642;ENSG00000205250;ENSG00000126458;ENSG00000204525;ENSG00000172531;ENSG00000234745;ENSG00000204632;ENSG00000133703	K06618+K06751+K04371+K06751+K04682+K07829+K06751+K06269+K06751+K06751+K07827
Genetic Information Processing	Folding, sorting and degradation	Sulfur relay system	2	9	0.03914398	0.395489177	ko04122	ENSG00000128309;ENSG00000167118	K01011+K12161
Organismal Systems	Excretory system	Endocrine and other factor-regulated calcium reabsorption	5	54	0.04355933	0.40301976	ko04961	ENSG00000197959;ENSG00000129244;ENSG00000070961;ENSG00000079805;ENSG00000174233	K01528+K01540+K05850+K23484+K08046
Organismal Systems	Endocrine system	Progesterone-mediated oocyte maturation	8	110	0.04387538	0.40301976	ko04914	ENSG00000114353;ENSG00000107864;ENSG00000164109;ENSG00000176248;ENSG00000102882;ENSG00000164162;ENSG00000174233;ENSG00000133703	K04630+K02602+K02537+K03349+K04371+K03357+K08046+K07827
Human Diseases	Cancer: specific types	Acute myeloid leukemia	6	72	0.04401581	0.40301976	ko05221	ENSG00000213341;ENSG00000173801;ENSG00000102882;ENSG00000182578;ENSG00000002330;ENSG00000133703	K04467+K10056+K04371+K05090+K02158+K07827
Organismal Systems	Circulatory system	Adrenergic signaling in cardiomyocytes	10	152	0.04675027	0.415085731	ko04261	ENSG00000114353;ENSG00000079337;ENSG00000075461;ENSG00000102882;ENSG00000091428;ENSG00000129244;ENSG00000172531;ENSG00000070961;ENSG00000105711;ENSG00000174233	K04630+K08014+K04869+K04371+K04351+K01540+K06269+K05850+K04845+K08046
Environmental Information Processing	Signaling molecules and interaction	Cell adhesion molecules	10	153	0.04850484	0.417997592	ko04514	ENSG00000165246;ENSG00000146938;ENSG00000206503;ENSG00000105695;ENSG00000169760;ENSG00000204642;ENSG00000204525;ENSG00000234745;ENSG00000204632;ENSG00000184144	K07378+K07378+K06751+K06771+K07378+K06751+K06751+K06751+K06751+K06760
Human Diseases	Cancer: specific types	Colorectal cancer	7	94	0.05169037	0.43272224	ko05210	ENSG00000103126;ENSG00000157500;ENSG00000102882;ENSG00000160271;ENSG00000002330;ENSG00000133703;ENSG00000155366	K02157+K08733+K04371+K08732+K02158+K07827+K04513
Human Diseases	Infectious disease: bacterial	Bacterial invasion of epithelial cells	6	77	0.05773047	0.469861881	ko05100	ENSG00000161638;ENSG00000112290;ENSG00000197959;ENSG00000166333;ENSG00000079805;ENSG00000155366	K06484+K05753+K01528+K06272+K23484+K04513
Organismal Systems	Excretory system	Aldosterone-regulated sodium reabsorption	4	42	0.06269416	0.49646997	ko04960	ENSG00000102882;ENSG00000129244;ENSG00000133703;ENSG00000169047	K04371+K01540+K07827+K16172
Metabolism	Glycan biosynthesis and metabolism	Glycosaminoglycan biosynthesis - heparan sulfate / heparin	3	26	0.06480958	0.499206498	ko00534	ENSG00000138604;ENSG00000153936;ENSG00000149541	K01793+K02513+K10158
Human Diseases	Cancer: specific types	Pancreatic cancer	6	81	0.0703559	0.499206498	ko05212	ENSG00000139687;ENSG00000213341;ENSG00000102882;ENSG00000160271;ENSG00000002330;ENSG00000133703	K06618+K04467+K04371+K08732+K02158+K07827
Genetic Information Processing	Translation	Nucleocytoplasmic transport	10	165	0.07305536	0.499206498	ko03013	ENSG00000085415;ENSG00000107581;ENSG00000205571;ENSG00000124789;ENSG00000130811;ENSG00000100813;ENSG00000129245;ENSG00000094914;ENSG00000151247;ENSG00000184575	K14299+K03254+K13129+K14296+K03248+K12875+K15516+K14320+K03259+K14288
Organismal Systems	Development and regeneration	Axon guidance	11	187	0.07342763	0.499206498	ko04360	ENSG00000114353;ENSG00000101335;ENSG00000198753;ENSG00000196576;ENSG00000102882;ENSG00000126458;ENSG00000102981;ENSG00000166333;ENSG00000164050;ENSG00000133703;ENSG00000155366	K04630+K12755+K06821+K06821+K04371+K07829+K06093+K06272+K06821+K07827+K04513
Metabolism	Global and overview maps	Carbon metabolism	8	123	0.07462673	0.499206498	ko01200	ENSG00000141959;ENSG00000173599;ENSG00000160211;ENSG00000101911;ENSG00000198130;ENSG00000130313;ENSG00000145020;ENSG00000092621	K00850+K01958+K00036+K00948+K05605+K01057+K00605+K00058
Environmental Information Processing	Signal transduction	VEGF signaling pathway	5	63	0.07498227	0.499206498	ko04370	ENSG00000102882;ENSG00000106211;ENSG00000002330;ENSG00000243708;ENSG00000133703	K04371+K04455+K02158+K16342+K07827
Human Diseases	Cancer: specific types	Endometrial cancer	5	63	0.07498227	0.499206498	ko05213	ENSG00000103126;ENSG00000102882;ENSG00000002330;ENSG00000166333;ENSG00000133703	K02157+K04371+K02158+K06272+K07827
Human Diseases	Cancer: specific types	Prostate cancer	7	103	0.07666994	0.499206498	ko05215	ENSG00000139687;ENSG00000213341;ENSG00000102882;ENSG00000113721;ENSG00000002330;ENSG00000084207;ENSG00000133703	K06618+K04467+K04371+K05089+K02158+K23790+K07827
Organismal Systems	Immune system	Cytosolic DNA-sensing pathway	5	64	0.07907318	0.501055871	ko04623	ENSG00000213341;ENSG00000177700;ENSG00000126456;ENSG00000137033;ENSG00000183735	K04467+K03007+K05411+K12967+K05410
Environmental Information Processing	Signal transduction	MAPK signaling pathway	16	304	0.08037415	0.501055871	ko04010	ENSG00000213341;ENSG00000173327;ENSG00000011566;ENSG00000196924;ENSG00000075461;ENSG00000162302;ENSG00000102882;ENSG00000106211;ENSG00000182578;ENSG00000113721;ENSG00000130159;ENSG00000204390;ENSG00000126458;ENSG00000243708;ENSG00000141480;ENSG00000133703	K04467+K04419+K04406+K04437+K04869+K16510+K04371+K04455+K05090+K05089+K04405+K03283+K07829+K16342+K04439+K07827
Human Diseases	Drug resistance: antineoplastic	EGFR tyrosine kinase inhibitor resistance	6	85	0.08445163	0.515506825	ko01521	ENSG00000183087;ENSG00000102882;ENSG00000113721;ENSG00000002330;ENSG00000151247;ENSG00000133703	K05464+K04371+K05089+K02158+K03259+K07827
Cellular Processes	Transport and catabolism	Autophagy - animal	9	149	0.08759073	0.522889675	ko04140	ENSG00000118046;ENSG00000148572;ENSG00000102882;ENSG00000126458;ENSG00000002330;ENSG00000183735;ENSG00000133703;ENSG00000175224;ENSG00000169047	K07298+K21246+K04371+K07829+K02158+K05410+K07827+K08331+K16172
Organismal Systems	Endocrine system	Thyroid hormone signaling pathway	8	128	0.08923032	0.522889675	ko04919	ENSG00000136146;ENSG00000175221;ENSG00000108773;ENSG00000140396;ENSG00000102882;ENSG00000129244;ENSG00000002330;ENSG00000133703	K15146+K15159+K06062+K11255+K04371+K01540+K02158+K07827
Environmental Information Processing	Signal transduction	cGMP-PKG signaling pathway	10	175	0.09860031	0.565697354	ko04022	ENSG00000114353;ENSG00000101335;ENSG00000102882;ENSG00000129244;ENSG00000172531;ENSG00000002330;ENSG00000070961;ENSG00000174233;ENSG00000155366;ENSG00000169047	K04630+K12755+K04371+K01540+K06269+K02158+K05850+K08046+K04513+K16172
Cellular Processes	Cell motility	Regulation of actin cytoskeleton	12	221	0.1003968	0.565697354	ko04810	ENSG00000101335;ENSG00000161638;ENSG00000102882;ENSG00000112290;ENSG00000113721;ENSG00000126458;ENSG00000172531;ENSG00000135424;ENSG00000130402;ENSG00000133703;ENSG00000155366;ENSG00000108262	K12755+K06484+K04371+K05753+K05089+K07829+K06269+K06583+K05699+K07827+K04513+K05737
Metabolism	Lipid metabolism	Arachidonic acid metabolism	5	70	0.1060436	0.576782745	ko00590	ENSG00000099998;ENSG00000107317;ENSG00000176153;ENSG00000243708;ENSG00000233276	K18592+K01830+K00432+K16342+K00432
Organismal Systems	Immune system	RIG-I-like receptor signaling pathway	5	71	0.1109299	0.576782745	ko04622	ENSG00000163512;ENSG00000213341;ENSG00000126456;ENSG00000183735;ENSG00000198933	K12651+K04467+K05411+K05410+K12652
Organismal Systems	Circulatory system	Vascular smooth muscle contraction	8	135	0.1122634	0.576782745	ko04270	ENSG00000122679;ENSG00000101335;ENSG00000102882;ENSG00000172531;ENSG00000243708;ENSG00000174233;ENSG00000155366;ENSG00000132329	K08449+K12755+K04371+K06269+K16342+K08046+K04513+K08447
Environmental Information Processing	Signal transduction	Rap1 signaling pathway	12	226	0.1133419	0.576782745	ko04015	ENSG00000114353;ENSG00000079337;ENSG00000102882;ENSG00000091428;ENSG00000160271;ENSG00000182578;ENSG00000113721;ENSG00000126458;ENSG00000102981;ENSG00000174233;ENSG00000133703;ENSG00000155366	K04630+K08014+K04371+K04351+K08732+K05090+K05089+K07829+K06093+K08046+K07827+K04513
Environmental Information Processing	Signal transduction	Ras signaling pathway	13	250	0.1151154	0.576782745	ko04014	ENSG00000213341;ENSG00000102882;ENSG00000160271;ENSG00000182578;ENSG00000113721;ENSG00000126458;ENSG00000172354;ENSG00000108774;ENSG00000002330;ENSG00000243708;ENSG00000183735;ENSG00000133703;ENSG00000155366	K04467+K04371+K08732+K05090+K05089+K07829+K04537+K07889+K02158+K16342+K05410+K07827+K04513
Organismal Systems	Digestive system	Salivary secretion	6	93	0.1169407	0.576782745	ko04970	ENSG00000170369;ENSG00000101439;ENSG00000129244;ENSG00000164889;ENSG00000070961;ENSG00000174233	K13898+K13899+K01540+K13855+K05850+K08046
Organismal Systems	Endocrine system	Oxytocin signaling pathway	9	159	0.1181965	0.576782745	ko04921	ENSG00000114353;ENSG00000101335;ENSG00000075461;ENSG00000102882;ENSG00000172531;ENSG00000243708;ENSG00000174233;ENSG00000133703;ENSG00000155366	K04630+K12755+K04869+K04371+K06269+K16342+K08046+K07827+K04513
Metabolism	Lipid metabolism	Primary bile acid biosynthesis	2	17	0.1227364	0.576782745	ko00120	ENSG00000116171;ENSG00000135929	K08764+K00488
Organismal Systems	Digestive system	Bile secretion	5	74	0.126225	0.576782745	ko04976	ENSG00000100652;ENSG00000129244;ENSG00000164889;ENSG00000174233;ENSG00000143819	K14341+K01540+K13855+K08046+K01253
Environmental Information Processing	Signal transduction	FoxO signaling pathway	8	139	0.1267481	0.576782745	ko04068	ENSG00000118046;ENSG00000213341;ENSG00000152413;ENSG00000102882;ENSG00000127528;ENSG00000145632;ENSG00000133703;ENSG00000169047	K07298+K04467+K15010+K04371+K17845+K08861+K07827+K16172
Cellular Processes	Cell growth and death	Oocyte meiosis	8	139	0.1267481	0.576782745	ko04114	ENSG00000107864;ENSG00000065613;ENSG00000164109;ENSG00000176248;ENSG00000102882;ENSG00000164162;ENSG00000172531;ENSG00000174233	K02602+K08836+K02537+K03349+K04371+K03357+K06269+K08046
Organismal Systems	Immune system	Leukocyte transendothelial migration	7	118	0.1314861	0.576782745	ko04670	ENSG00000114353;ENSG00000101335;ENSG00000079337;ENSG00000051523;ENSG00000091428;ENSG00000130402;ENSG00000155366	K04630+K12755+K08014+K08009+K04351+K05699+K04513
Metabolism	Carbohydrate metabolism	Inositol phosphate metabolism	5	75	0.1315289	0.576782745	ko00562	ENSG00000139505;ENSG00000133731;ENSG00000171100;ENSG00000105655;ENSG00000211456	K18083+K01092+K01108+K01858+K21797
Environmental Information Processing	Signal transduction	mTOR signaling pathway	9	163	0.1318923	0.576782745	ko04150	ENSG00000085415;ENSG00000118046;ENSG00000213341;ENSG00000102882;ENSG00000151247;ENSG00000168003;ENSG00000133703;ENSG00000155366;ENSG00000169047	K14299+K07298+K04467+K04371+K03259+K06519+K07827+K04513+K16172
Human Diseases	Infectious disease: viral	Hepatitis C	9	163	0.1318923	0.576782745	ko05160	ENSG00000139687;ENSG00000105397;ENSG00000213341;ENSG00000102882;ENSG00000126456;ENSG00000002330;ENSG00000183735;ENSG00000133703;ENSG00000055332	K06618+K11219+K04467+K04371+K05411+K02158+K05410+K07827+K16195
Environmental Information Processing	Signal transduction	Apelin signaling pathway	8	141	0.13434	0.578847353	ko04371	ENSG00000114353;ENSG00000102882;ENSG00000127528;ENSG00000126458;ENSG00000079435;ENSG00000172354;ENSG00000174233;ENSG00000133703	K04630+K04371+K17845+K07829+K07188+K04537+K08046+K07827
Human Diseases	Cancer: specific types	Melanoma	5	76	0.136932	0.58146487	ko05218	ENSG00000139687;ENSG00000102882;ENSG00000113721;ENSG00000002330;ENSG00000133703	K06618+K04371+K05089+K02158+K07827
Human Diseases	Infectious disease: viral	Hepatitis B	9	167	0.1463863	0.604660584	ko05161	ENSG00000139687;ENSG00000100652;ENSG00000105397;ENSG00000213341;ENSG00000102882;ENSG00000126456;ENSG00000002330;ENSG00000183735;ENSG00000133703	K06618+K14341+K11219+K04467+K04371+K05411+K02158+K05410+K07827
Human Diseases	Infectious disease: bacterial	Pertussis	5	78	0.1480269	0.604660584	ko05133	ENSG00000114353;ENSG00000161638;ENSG00000102882;ENSG00000126456;ENSG00000155366	K04630+K06484+K04371+K05411+K04513
Human Diseases	Neurodegenerative disease	Spinocerebellar ataxia	6	100	0.149776	0.604660584	ko05017	ENSG00000148572;ENSG00000147852;ENSG00000172977;ENSG00000168488;ENSG00000079432;ENSG00000175224	K21246+K20053+K11304+K23625+K20225+K08331
Metabolism	Global and overview maps	Metabolic pathways	63	1552	0.1526454	0.604660584	ko01100	ENSG00000141959;ENSG00000139505;ENSG00000162496;ENSG00000173599;ENSG00000160211;ENSG00000068001;ENSG00000138604;ENSG00000185633;ENSG00000128309;ENSG00000065154;ENSG00000141744;ENSG00000106397;ENSG00000068903;ENSG00000133731;ENSG00000001084;ENSG00000128242;ENSG00000119514;ENSG00000099998;ENSG00000101911;ENSG00000100288;ENSG00000125779;ENSG00000090013;ENSG00000137944;ENSG00000109956;ENSG00000107317…	K00850+K18083+K11146+K01958+K00036+K01197+K01793+K03948+K01011+K00819+K00553+K13646+K11412+K01092+K11204+K01019+K00710+K18592+K00948+K14156+K09680+K05901+K00816+K00735+K01830+K08764+K11205+K16816+K01196+K00072+K05605+K01897+K00802+K01108+K09880+K05289+K00166+K03331+K01858+K04710+K11420+K00432+K14634+K03949+K00746+K01057+K16342+K00605+K01074+K13509+K00940+K07820+K00432+K10158+K21797+K04710+K23790+…
Human Diseases	Cancer: specific types	Chronic myeloid leukemia	5	79	0.1537139	0.604660584	ko05220	ENSG00000139687;ENSG00000213341;ENSG00000102882;ENSG00000002330;ENSG00000133703	K06618+K04467+K04371+K02158+K07827
Metabolism	Lipid metabolism	Glycerophospholipid metabolism	6	101	0.1547766	0.604660584	ko00564	ENSG00000100288;ENSG00000120992;ENSG00000032444;ENSG00000243708;ENSG00000204310;ENSG00000077044	K14156+K06128+K14676+K16342+K13509+K00901
Organismal Systems	Endocrine system	PPAR signaling pathway	5	80	0.1594908	0.608261531	ko03320	ENSG00000100979;ENSG00000116171;ENSG00000068366;ENSG00000166333;ENSG00000135929	K08761+K08764+K01897+K06272+K00488
Environmental Information Processing	Signal transduction	Phosphatidylinositol signaling system	6	102	0.1598503	0.608261531	ko04070	ENSG00000139505;ENSG00000133731;ENSG00000171100;ENSG00000145725;ENSG00000211456;ENSG00000077044	K18083+K01092+K01108+K13024+K21797+K00901
Metabolism	Glycan biosynthesis and metabolism	Other glycan degradation	2	21	0.1729764	0.641545382	ko00511	ENSG00000038002;ENSG00000104774	K01444+K12311
Metabolism	Glycan biosynthesis and metabolism	Glycosaminoglycan biosynthesis - chondroitin sulfate / dermatan sulfate	2	21	0.1729764	0.641545382	ko00532	ENSG00000169826;ENSG00000149541	K00746+K10158
Human Diseases	Infectious disease: bacterial	Yersinia infection	7	128	0.1764743	0.646337124	ko05135	ENSG00000213341;ENSG00000161638;ENSG00000102882;ENSG00000123143;ENSG00000126456;ENSG00000183735;ENSG00000155366	K04467+K06484+K04371+K06071+K05411+K05410+K04513
Organismal Systems	Nervous system	Long-term depression	4	62	0.1823202	0.659503933	ko04730	ENSG00000114353;ENSG00000102882;ENSG00000243708;ENSG00000133703	K04630+K04371+K16342+K07827
Human Diseases	Infectious disease: bacterial	Shigellosis	12	250	0.1879773	0.671674987	ko05131	ENSG00000213341;ENSG00000169139;ENSG00000101335;ENSG00000161638;ENSG00000102882;ENSG00000112290;ENSG00000126456;ENSG00000130402;ENSG00000166333;ENSG00000183735;ENSG00000155366;ENSG00000137942	K04467+K10704+K12755+K06484+K04371+K05753+K05411+K05699+K06272+K05410+K04513+K20121
Human Diseases	Cancer: specific types	Bladder cancer	3	42	0.1904896	0.672451239	ko05219	ENSG00000139687;ENSG00000102882;ENSG00000133703	K06618+K04371+K07827
Genetic Information Processing	Folding, sorting and degradation	Protein export	2	23	0.1991855	0.693380364	ko03060	ENSG00000114902;ENSG00000058262	K12946+K10956
Organismal Systems	Development and regeneration	Osteoclast differentiation	7	133	0.2011513	0.693380364	ko04380	ENSG00000105397;ENSG00000213341;ENSG00000095970;ENSG00000051523;ENSG00000102882;ENSG00000182578;ENSG00000104972	K11219+K04467+K14378+K08009+K04371+K05090+K06512
Human Diseases	Infectious disease: viral	Epstein-Barr virus infection	13	282	0.213793	0.728387779	ko05169	ENSG00000139687;ENSG00000100519;ENSG00000206503;ENSG00000130706;ENSG00000105397;ENSG00000213341;ENSG00000204642;ENSG00000126456;ENSG00000204525;ENSG00000234745;ENSG00000204632;ENSG00000183735;ENSG00000055332	K06618+K03064+K06751+K06691+K11219+K04467+K06751+K05411+K06751+K06751+K06751+K05410+K16195
Human Diseases	Infectious disease: parasitic	Toxoplasmosis	6	113	0.2200035	0.735725211	ko05145	ENSG00000105397;ENSG00000114353;ENSG00000213341;ENSG00000102882;ENSG00000204390;ENSG00000002330	K11219+K04630+K04467+K04371+K03283+K02158
Organismal Systems	Aging	Longevity regulating pathway - multiple species	4	68	0.2272557	0.735725211	ko04213	ENSG00000204390;ENSG00000174233;ENSG00000133703;ENSG00000169047	K03283+K08046+K07827+K16172
Cellular Processes	Transport and catabolism	Lysosome	7	139	0.232399	0.735725211	ko04142	ENSG00000068001;ENSG00000213983;ENSG00000100280;ENSG00000107331;ENSG00000038002;ENSG00000104774;ENSG00000258388	K01197+K12391+K12392+K05642+K01444+K12311+K01074
Organismal Systems	Nervous system	GABAergic synapse	5	92	0.2348555	0.735725211	ko04727	ENSG00000010379;ENSG00000114353;ENSG00000172354;ENSG00000151834;ENSG00000174233	K05046+K04630+K04537+K05175+K08046
Organismal Systems	Nervous system	Long-term potentiation	4	69	0.2350089	0.735725211	ko04720	ENSG00000079337;ENSG00000102882;ENSG00000172531;ENSG00000133703	K08014+K04371+K06269+K07827
Organismal Systems	Nervous system	Serotonergic synapse	6	116	0.2376006	0.735725211	ko04726	ENSG00000114353;ENSG00000079337;ENSG00000102882;ENSG00000172354;ENSG00000243708;ENSG00000133703	K04630+K08014+K04371+K04537+K16342+K07827
Cellular Processes	Cellular community - eukaryotes	Gap junction	5	93	0.2415552	0.735725211	ko04540	ENSG00000114353;ENSG00000102882;ENSG00000113721;ENSG00000174233;ENSG00000133703	K04630+K04371+K05089+K08046+K07827
Organismal Systems	Endocrine system	Adipocytokine signaling pathway	4	70	0.2428249	0.735725211	ko04920	ENSG00000118046;ENSG00000213341;ENSG00000068366;ENSG00000169047	K07298+K04467+K01897+K16172
Human Diseases	Cancer: specific types	Non-small cell lung cancer	4	70	0.2428249	0.735725211	ko05223	ENSG00000139687;ENSG00000102882;ENSG00000002330;ENSG00000133703	K06618+K04371+K02158+K07827
Organismal Systems	Endocrine system	Estrogen signaling pathway	7	141	0.2431639	0.735725211	ko04915	ENSG00000004478;ENSG00000114353;ENSG00000140396;ENSG00000102882;ENSG00000204390;ENSG00000174233;ENSG00000133703	K09571+K04630+K11255+K04371+K03283+K08046+K07827
Cellular Processes	Cell growth and death	Necroptosis	8	167	0.251409	0.735725211	ko04217	ENSG00000119541;ENSG00000105397;ENSG00000086065;ENSG00000249884;ENSG00000137033;ENSG00000243708;ENSG00000143258;ENSG00000055332	K12196+K11219+K12198+K12193+K12967+K16342+K21634+K16195
Metabolism	Metabolism of cofactors and vitamins	Riboflavin metabolism	1	8	0.2537076	0.735725211	ko00740	ENSG00000090013	K05901
Genetic Information Processing	Transcription	Spliceosome	7	143	0.2540842	0.735725211	ko03040	ENSG00000125835;ENSG00000077312;ENSG00000116752;ENSG00000100813;ENSG00000204390;ENSG00000140829;ENSG00000125743	K11086+K11091+K12861+K12875+K03283+K12815+K11096
Organismal Systems	Nervous system	Glutamatergic synapse	6	119	0.2556107	0.735725211	ko04724	ENSG00000114353;ENSG00000152413;ENSG00000102882;ENSG00000172354;ENSG00000243708;ENSG00000174233	K04630+K15010+K04371+K04537+K16342+K08046
Metabolism	Lipid metabolism	Sphingolipid metabolism	3	49	0.2570605	0.735725211	ko00600	ENSG00000128242;ENSG00000090661;ENSG00000223802	K01019+K04710+K04710
Cellular Processes	Cellular community - eukaryotes	Adherens junction	4	72	0.2586273	0.735725211	ko04520	ENSG00000102882;ENSG00000112290;ENSG00000130402;ENSG00000155366	K04371+K05753+K05699+K04513
Environmental Information Processing	Signal transduction	TGF-beta signaling pathway	5	96	0.2619498	0.735725211	ko04350	ENSG00000107779;ENSG00000102882;ENSG00000205250;ENSG00000158747;ENSG00000155366	K04673+K04371+K04682+K19558+K04513
Human Diseases	Substance dependence	Morphine addiction	5	96	0.2619498	0.735725211	ko05032	ENSG00000114353;ENSG00000172354;ENSG00000151834;ENSG00000141480;ENSG00000174233	K04630+K04537+K05175+K04439+K08046
Organismal Systems	Endocrine system	Insulin signaling pathway	7	145	0.2651483	0.735725211	ko04910	ENSG00000102882;ENSG00000079435;ENSG00000172531;ENSG00000002330;ENSG00000151247;ENSG00000133703;ENSG00000169047	K04371+K07188+K06269+K02158+K03259+K07827+K16172
Metabolism	Glycan biosynthesis and metabolism	Glycosphingolipid biosynthesis - lacto and neolacto series	2	28	0.2661668	0.735725211	ko00601	ENSG00000162630;ENSG00000111728	K07820+K03371
Organismal Systems	Digestive system	Protein digestion and absorption	5	97	0.2688368	0.736160583	ko04974	ENSG00000182871;ENSG00000105281;ENSG00000129244;ENSG00000168003;ENSG00000049089	K06823+K05616+K01540+K06519+K08131
Organismal Systems	Endocrine system	Thyroid hormone synthesis	4	74	0.274626	0.743656042	ko04918	ENSG00000176153;ENSG00000129244;ENSG00000233276;ENSG00000174233	K00432+K01540+K00432+K08046
Organismal Systems	Immune system	Chemokine signaling pathway	9	197	0.2766502	0.743656042	ko04062	ENSG00000114353;ENSG00000213341;ENSG00000102882;ENSG00000172354;ENSG00000002330;ENSG00000141480;ENSG00000174233;ENSG00000133703;ENSG00000155366	K04630+K04467+K04371+K04537+K02158+K04439+K08046+K07827+K04513
Organismal Systems	Endocrine system	Growth hormone synthesis, secretion and action	6	124	0.2863988	0.762862258	ko04935	ENSG00000114353;ENSG00000102882;ENSG00000099769;ENSG00000174233;ENSG00000133703;ENSG00000169047	K04630+K04371+K17256+K08046+K07827+K16172
Environmental Information Processing	Signal transduction	Sphingolipid signaling pathway	6	125	0.2926542	0.767448883	ko04071	ENSG00000114353;ENSG00000102882;ENSG00000090661;ENSG00000223802;ENSG00000133703;ENSG00000155366	K04630+K04371+K04710+K04710+K07827+K04513
Human Diseases	Infectious disease: viral	Measles	7	150	0.2933593	0.767448883	ko05162	ENSG00000105397;ENSG00000213341;ENSG00000204390;ENSG00000126456;ENSG00000002330;ENSG00000183735;ENSG00000055332	K11219+K04467+K03283+K05411+K02158+K05410+K16195
Cellular Processes	Cellular community - eukaryotes	Tight junction	8	176	0.2980296	0.768233004	ko04530	ENSG00000118046;ENSG00000100345;ENSG00000101335;ENSG00000123728;ENSG00000125755;ENSG00000102981;ENSG00000130402;ENSG00000155366	K07298+K10352+K12755+K07839+K06100+K06093+K05699+K04513
Organismal Systems	Digestive system	Gastric acid secretion	4	77	0.2989143	0.768233004	ko04971	ENSG00000114353;ENSG00000129244;ENSG00000164889;ENSG00000174233	K04630+K01540+K13855+K08046
Cellular Processes	Transport and catabolism	Phagosome	10	230	0.3126418	0.768233004	ko04145	ENSG00000206503;ENSG00000161638;ENSG00000051523;ENSG00000058262;ENSG00000102879;ENSG00000204642;ENSG00000204525;ENSG00000108774;ENSG00000234745;ENSG00000204632	K06751+K06484+K08009+K10956+K13882+K06751+K06751+K07889+K06751+K06751
Human Diseases	Infectious disease: viral	Influenza A	8	179	0.3140157	0.768233004	ko05164	ENSG00000105397;ENSG00000213341;ENSG00000102882;ENSG00000126456;ENSG00000137033;ENSG00000183735;ENSG00000182481;ENSG00000055332	K11219+K04467+K04371+K05411+K12967+K05410+K15043+K16195
Metabolism	Global and overview maps	Biosynthesis of amino acids	4	79	0.3152494	0.768233004	ko01230	ENSG00000141959;ENSG00000173599;ENSG00000101911;ENSG00000092621	K00850+K01958+K00948+K00058
Human Diseases	Cancer: specific types	Glioma	4	79	0.3152494	0.768233004	ko05214	ENSG00000139687;ENSG00000102882;ENSG00000113721;ENSG00000133703	K06618+K04371+K05089+K07827
Human Diseases	Cardiovascular disease	Arrhythmogenic right ventricular cardiomyopathy	4	79	0.3152494	0.768233004	ko05412	ENSG00000161638;ENSG00000173801;ENSG00000075461;ENSG00000135424	K06484+K10056+K04869+K06583
Cellular Processes	Cell growth and death	Cell cycle	6	129	0.3179346	0.768233004	ko04110	ENSG00000139687;ENSG00000164109;ENSG00000176248;ENSG00000164162;ENSG00000205250;ENSG00000134058	K06618+K02537+K03349+K03357+K04682+K02202
Human Diseases	Drug resistance: antineoplastic	Endocrine resistance	5	104	0.3179973	0.768233004	ko01522	ENSG00000139687;ENSG00000102882;ENSG00000002330;ENSG00000174233;ENSG00000133703	K06618+K04371+K02158+K08046+K07827
Organismal Systems	Nervous system	Retrograde endocannabinoid signaling	7	155	0.3222077	0.768233004	ko04723	ENSG00000114353;ENSG00000185633;ENSG00000102882;ENSG00000128609;ENSG00000172354;ENSG00000151834;ENSG00000174233	K04630+K03948+K04371+K03949+K04537+K05175+K08046
Organismal Systems	Immune system	Platelet activation	6	130	0.3243096	0.768233004	ko04611	ENSG00000114353;ENSG00000102882;ENSG00000172531;ENSG00000243708;ENSG00000174233;ENSG00000155366	K04630+K04371+K06269+K16342+K08046+K04513
Organismal Systems	Digestive system	Pancreatic secretion	5	105	0.3251225	0.768233004	ko04972	ENSG00000129244;ENSG00000164889;ENSG00000070961;ENSG00000174233;ENSG00000155366	K01540+K13855+K05850+K08046+K04513
Metabolism	Energy metabolism	Sulfur metabolism	1	11	0.3313209	0.774796875	ko00920	ENSG00000128309	K01011
Genetic Information Processing	Transcription	RNA polymerase	2	33	0.3331891	0.774796875	ko03020	ENSG00000177700;ENSG00000005075	K03007+K03008
Organismal Systems	Immune system	NOD-like receptor signaling pathway	8	184	0.3410218	0.786214772	ko04621	ENSG00000105397;ENSG00000213341;ENSG00000051523;ENSG00000102882;ENSG00000123143;ENSG00000126456;ENSG00000183735;ENSG00000155366	K11219+K04467+K08009+K04371+K06071+K05411+K05410+K04513
Human Diseases	Neurodegenerative disease	Amyotrophic lateral sclerosis	3	58	0.346043	0.786214772	ko05014	ENSG00000176153;ENSG00000002330;ENSG00000233276	K00432+K02158+K00432
Organismal Systems	Immune system	C-type lectin receptor signaling pathway	5	108	0.3465915	0.786214772	ko04625	ENSG00000213341;ENSG00000102882;ENSG00000126458;ENSG00000133703;ENSG00000155366	K04467+K04371+K07829+K07827+K04513
Organismal Systems	Endocrine system	Parathyroid hormone synthesis, secretion and action	5	109	0.3537702	0.786214772	ko04928	ENSG00000114353;ENSG00000102882;ENSG00000141480;ENSG00000174233;ENSG00000155366	K04630+K04371+K04439+K08046+K04513
Metabolism	Global and overview maps	Fatty acid metabolism	3	59	0.3559516	0.786214772	ko01212	ENSG00000116171;ENSG00000068366;ENSG00000258388	K08764+K01897+K01074
Organismal Systems	Endocrine system	Relaxin signaling pathway	6	135	0.3564167	0.786214772	ko04926	ENSG00000114353;ENSG00000102882;ENSG00000172354;ENSG00000141480;ENSG00000174233;ENSG00000133703	K04630+K04371+K04537+K04439+K08046+K07827
Metabolism	Carbohydrate metabolism	Fructose and mannose metabolism	2	35	0.3595658	0.786214772	ko00051	ENSG00000141959;ENSG00000078237	K00850+K14634
Human Diseases	Neurodegenerative disease	Prion disease	2	35	0.3595658	0.786214772	ko05020	ENSG00000102882;ENSG00000168439	K04371+K09553
Human Diseases	Immune disease	Allograft rejection	5	111	0.3681458	0.799012736	ko05330	ENSG00000206503;ENSG00000204642;ENSG00000204525;ENSG00000234745;ENSG00000204632	K06751+K06751+K06751+K06751+K06751
Metabolism	Carbohydrate metabolism	Propanoate metabolism	2	36	0.3726126	0.802760969	ko00640	ENSG00000198130;ENSG00000248098	K05605+K00166
Human Diseases	Cancer: specific types	Thyroid cancer	2	38	0.3983733	0.851995452	ko05216	ENSG00000102882;ENSG00000133703	K04371+K07827
Human Diseases	Cardiovascular disease	Fluid shear stress and atherosclerosis	6	142	0.401676	0.852833826	ko05418	ENSG00000213341;ENSG00000051523;ENSG00000107779;ENSG00000127528;ENSG00000084207;ENSG00000155366	K04467+K08009+K04673+K17845+K23790+K04513
Metabolism	Amino acid metabolism	Lysine degradation	3	64	0.4050906	0.853896013	ko00310	ENSG00000106397;ENSG00000204371;ENSG00000083444	K13646+K11420+K00473
Metabolism	Lipid metabolism	Glycerolipid metabolism	3	65	0.4148004	0.86811798	ko00561	ENSG00000177666;ENSG00000204310;ENSG00000077044	K16816+K13509+K00901
Organismal Systems	Nervous system	Cholinergic synapse	5	118	0.4183963	0.869433446	ko04725	ENSG00000114353;ENSG00000102882;ENSG00000172354;ENSG00000174233;ENSG00000133703	K04630+K04371+K04537+K08046+K07827
Metabolism	Metabolism of other amino acids	Taurine and hypotaurine metabolism	1	15	0.4224335	0.871640954	ko00430	ENSG00000099998	K18592
Organismal Systems	Endocrine system	GnRH secretion	3	67	0.4340638	0.889375478	ko04929	ENSG00000102882;ENSG00000141480;ENSG00000133703	K04371+K04439+K07827
Organismal Systems	Endocrine system	GnRH signaling pathway	4	94	0.4380811	0.891373349	ko04912	ENSG00000102882;ENSG00000243708;ENSG00000174233;ENSG00000133703	K04371+K16342+K08046+K07827
Metabolism	Glycan biosynthesis and metabolism	Glycosphingolipid biosynthesis - globo and isoglobo series	1	16	0.4432078	0.895585417	ko00603	ENSG00000111728	K03371
Metabolism	Amino acid metabolism	Glycine, serine and threonine metabolism	2	43	0.4604634	0.917084655	ko00260	ENSG00000145020;ENSG00000092621	K00605+K00058
Metabolism	Metabolism of other amino acids	Selenocompound metabolism	1	17	0.4632373	0.917084655	ko00450	ENSG00000137944	K00816
Organismal Systems	Development and regeneration	Axon regeneration	1	17	0.4632373	0.917084655	ko04361	ENSG00000155366	K04513
Organismal Systems	Nervous system	Neurotrophin signaling pathway	5	126	0.4749472	0.919619205	ko04722	ENSG00000102882;ENSG00000002330;ENSG00000133703;ENSG00000155366;ENSG00000169047	K04371+K02158+K07827+K04513+K16172
Human Diseases	Immune disease	Autoimmune thyroid disease	5	126	0.4749472	0.919619205	ko05320	ENSG00000206503;ENSG00000204642;ENSG00000204525;ENSG00000234745;ENSG00000204632	K06751+K06751+K06751+K06751+K06751
Genetic Information Processing	Translation	mRNA surveillance pathway	4	99	0.477917	0.919619205	ko03015	ENSG00000125755;ENSG00000100813;ENSG00000172531;ENSG00000149532	K06100+K12875+K06269+K14398
Organismal Systems	Endocrine system	Aldosterone synthesis and secretion	4	99	0.477917	0.919619205	ko04925	ENSG00000129244;ENSG00000079435;ENSG00000070961;ENSG00000174233	K01540+K07188+K05850+K08046
Metabolism	Glycan biosynthesis and metabolism	Glycosphingolipid biosynthesis - ganglio series	1	18	0.4825485	0.919619205	ko00604	ENSG00000111728	K03371
Metabolism	Lipid metabolism	Fatty acid biosynthesis	1	19	0.5011673	0.919619205	ko00061	ENSG00000068366	K01897
Metabolism	Metabolism of cofactors and vitamins	Pantothenate and CoA biosynthesis	1	19	0.5011673	0.919619205	ko00770	ENSG00000125779	K09680
Organismal Systems	Environmental adaptation	Circadian entrainment	4	102	0.501297	0.919619205	ko04713	ENSG00000114353;ENSG00000102882;ENSG00000172354;ENSG00000174233	K04630+K04371+K04537+K08046
Organismal Systems	Endocrine system	Melanogenesis	4	102	0.501297	0.919619205	ko04916	ENSG00000114353;ENSG00000102882;ENSG00000174233;ENSG00000133703	K04630+K04371+K08046+K07827
Metabolism	Glycan biosynthesis and metabolism	Other types of O-glycan biosynthesis	2	47	0.5073664	0.919619205	ko00514	ENSG00000106397;ENSG00000119514	K13646+K00710
Genetic Information Processing	Replication and repair	Nucleotide excision repair	2	47	0.5073664	0.919619205	ko03420	ENSG00000134058;ENSG00000177084	K02202+K02324
Organismal Systems	Excretory system	Vasopressin-regulated water reabsorption	2	47	0.5073664	0.919619205	ko04962	ENSG00000108774;ENSG00000174233	K07889+K08046
Human Diseases	Drug resistance: antineoplastic	Platinum drug resistance	3	75	0.5084584	0.919619205	ko01524	ENSG00000102882;ENSG00000002330;ENSG00000084207	K04371+K02158+K23790
Human Diseases	Cancer: specific types	Renal cell carcinoma	3	75	0.5084584	0.919619205	ko05211	ENSG00000102882;ENSG00000002330;ENSG00000133703	K04371+K02158+K07827
Genetic Information Processing	Folding, sorting and degradation	Proteasome	2	48	0.5186725	0.924450045	ko03050	ENSG00000100519;ENSG00000130706	K03064+K06691
Human Diseases	Cardiovascular disease	Viral myocarditis	5	133	0.5229196	0.924450045	ko05416	ENSG00000206503;ENSG00000204642;ENSG00000204525;ENSG00000234745;ENSG00000204632	K06751+K06751+K06751+K06751+K06751
Human Diseases	Neurodegenerative disease	Alzheimer disease	13	359	0.5286273	0.924450045	ko05010	ENSG00000103126;ENSG00000148572;ENSG00000213341;ENSG00000185633;ENSG00000102882;ENSG00000123384;ENSG00000128609;ENSG00000002330;ENSG00000130203;ENSG00000133703;ENSG00000175224;ENSG00000055332;ENSG00000169047	K02157+K21246+K04467+K03948+K04371+K04550+K03949+K02158+K04524+K07827+K08331+K16195+K16172
Metabolism	Lipid metabolism	Ether lipid metabolism	2	49	0.5298049	0.924450045	ko00565	ENSG00000128242;ENSG00000243708	K01019+K16342
Organismal Systems	Endocrine system	Prolactin signaling pathway	3	78	0.5350292	0.924450045	ko04917	ENSG00000171150;ENSG00000102882;ENSG00000133703	K04698+K04371+K07827
Metabolism	Glycan biosynthesis and metabolism	Glycosaminoglycan degradation	1	21	0.5364254	0.924450045	ko00531	ENSG00000068001	K01197
Metabolism	Metabolism of cofactors and vitamins	One carbon pool by folate	1	21	0.5364254	0.924450045	ko00670	ENSG00000145020	K00605
Metabolism	Amino acid metabolism	Valine, leucine and isoleucine degradation	2	50	0.5407616	0.924450045	ko00280	ENSG00000198130;ENSG00000248098	K05605+K00166
Human Diseases	Endocrine and metabolic disease	Type II diabetes mellitus	2	50	0.5407616	0.924450045	ko04930	ENSG00000102882;ENSG00000169047	K04371+K16172
Organismal Systems	Nervous system	Synaptic vesicle cycle	3	79	0.5437047	0.924450045	ko04721	ENSG00000010379;ENSG00000197959;ENSG00000079805	K05046+K01528+K23484
Organismal Systems	Immune system	Toll-like receptor signaling pathway	4	108	0.5466188	0.924450045	ko04620	ENSG00000213341;ENSG00000102882;ENSG00000126456;ENSG00000183735	K04467+K04371+K05411+K05410
Environmental Information Processing	Signal transduction	Hedgehog signaling pathway	2	51	0.5515407	0.924450045	ko04340	ENSG00000102858;ENSG00000141480	K10604+K04439
Human Diseases	Substance dependence	Alcoholism	7	195	0.5549451	0.924450045	ko05034	ENSG00000163517;ENSG00000114353;ENSG00000102882;ENSG00000172354;ENSG00000172531;ENSG00000048052;ENSG00000133703	K11418+K04630+K04371+K04537+K06269+K11409+K07827
Metabolism	Amino acid metabolism	Arginine and proline metabolism	2	52	0.5621409	0.924450045	ko00330	ENSG00000065154;ENSG00000102172	K00819+K00802
Genetic Information Processing	Folding, sorting and degradation	Protein processing in endoplasmic reticulum	6	168	0.5640946	0.924450045	ko04141	ENSG00000133265;ENSG00000058262;ENSG00000204390;ENSG00000130175;ENSG00000055332;ENSG00000135924	K09562+K10956+K03283+K08288+K16195+K09508
Organismal Systems	Immune system	T cell receptor signaling pathway	4	111	0.5684676	0.924450045	ko04660	ENSG00000213341;ENSG00000102882;ENSG00000133703;ENSG00000155366	K04467+K04371+K07827+K04513
Metabolism	Glycan biosynthesis and metabolism	Mannose type O-glycan biosynthesis	1	23	0.5691992	0.924450045	ko00515	ENSG00000109956	K00735
Organismal Systems	Immune system	Fc gamma R-mediated phagocytosis	6	170	0.5757833	0.924450045	ko04666	ENSG00000151693;ENSG00000102882;ENSG00000112290;ENSG00000243708;ENSG00000136717;ENSG00000079805	K12488+K04371+K05753+K16342+K12562+K23484
Environmental Information Processing	Signal transduction	JAK-STAT signaling pathway	6	171	0.5815696	0.924450045	ko04630	ENSG00000105397;ENSG00000171150;ENSG00000122756;ENSG00000113721;ENSG00000136738;ENSG00000131095	K11219+K04698+K05059+K05089+K04705+K05640
Human Diseases	Cancer: specific types	Hepatocellular carcinoma	6	171	0.5815696	0.924450045	ko05225	ENSG00000139687;ENSG00000103126;ENSG00000102882;ENSG00000002330;ENSG00000084207;ENSG00000133703	K06618+K02157+K04371+K02158+K23790+K07827
Genetic Information Processing	Replication and repair	Fanconi anemia pathway	2	54	0.5828004	0.924450045	ko03460	ENSG00000183161;ENSG00000115392	K10893+K10606
Human Diseases	Neurodegenerative disease	Huntington disease	10	288	0.5896375	0.924450045	ko05016	ENSG00000148572;ENSG00000185633;ENSG00000114446;ENSG00000177700;ENSG00000115073;ENSG00000005075;ENSG00000176153;ENSG00000128609;ENSG00000233276;ENSG00000175224	K21246+K03948+K04638+K03007+K16575+K03008+K00432+K03949+K00432+K08331
Human Diseases	Endocrine and metabolic disease	Insulin resistance	4	114	0.5897243	0.924450045	ko04931	ENSG00000131408;ENSG00000119383;ENSG00000172531;ENSG00000169047	K08535+K17605+K06269+K16172
Organismal Systems	Endocrine system	Ovarian steroidogenesis	2	55	0.5928585	0.924450045	ko04913	ENSG00000243708;ENSG00000174233	K16342+K08046
Genetic Information Processing	Folding, sorting and degradation	Ubiquitin mediated proteolysis	5	144	0.5941713	0.924450045	ko04120	ENSG00000102858;ENSG00000144744;ENSG00000176248;ENSG00000164162;ENSG00000115392	K10604+K10686+K03349+K03357+K10606
Metabolism	Glycan biosynthesis and metabolism	Glycosylphosphatidylinositol (GPI)-anchor biosynthesis	1	25	0.5996631	0.924450045	ko00563	ENSG00000197858	K05289
Human Diseases	Cancer: overview	Chemical carcinogenesis - DNA adducts	3	86	0.6017107	0.924450045	ko05204	ENSG00000137944;ENSG00000084207;ENSG00000143819	K00816+K23790+K01253
Human Diseases	Cancer: overview	MicroRNAs in cancer	6	176	0.6098888	0.924450045	ko05206	ENSG00000161638;ENSG00000102882;ENSG00000113721;ENSG00000133703;ENSG00000155366;ENSG00000169047	K06484+K04371+K05089+K07827+K04513+K16172
Metabolism	Lipid metabolism	alpha-Linolenic acid metabolism	1	26	0.6140801	0.924450045	ko00592	ENSG00000243708	K16342
Environmental Information Processing	Signal transduction	ErbB signaling pathway	3	88	0.6173693	0.924450045	ko04012	ENSG00000102882;ENSG00000002330;ENSG00000133703	K04371+K02158+K07827
Genetic Information Processing	Transcription	Basal transcription factors	2	58	0.6219439	0.924450045	ko03022	ENSG00000064313;ENSG00000134058	K03128+K02202
Human Diseases	Infectious disease: bacterial	Legionellosis	2	58	0.6219439	0.924450045	ko05134	ENSG00000174903;ENSG00000204390	K07875+K03283
Metabolism	Lipid metabolism	Biosynthesis of unsaturated fatty acids	1	27	0.6279795	0.924450045	ko01040	ENSG00000116171	K08764
Organismal Systems	Excretory system	Proximal tubule bicarbonate reclamation	1	27	0.6279795	0.924450045	ko04964	ENSG00000129244	K01540
Cellular Processes	Cellular community - eukaryotes	Signaling pathways regulating pluripotency of stem cells	5	150	0.6304588	0.924450045	ko04550	ENSG00000103126;ENSG00000107779;ENSG00000102882;ENSG00000115289;ENSG00000133703	K02157+K04673+K04371+K11487+K07827
Environmental Information Processing	Signal transduction	HIF-1 signaling pathway	4	121	0.6368623	0.924450045	ko04066	ENSG00000141959;ENSG00000102882;ENSG00000111321;ENSG00000151247	K00850+K04371+K03159+K03259
Organismal Systems	Circulatory system	Cardiac muscle contraction	3	91	0.6400685	0.924450045	ko04260	ENSG00000198363;ENSG00000075461;ENSG00000129244	K00476+K04869+K01540
Environmental Information Processing	Signaling molecules and interaction	ECM-receptor interaction	3	91	0.6400685	0.924450045	ko04512	ENSG00000161638;ENSG00000135424;ENSG00000049089	K06484+K06583+K08131
Organismal Systems	Endocrine system	Insulin secretion	3	91	0.6400685	0.924450045	ko04911	ENSG00000091428;ENSG00000129244;ENSG00000174233	K04351+K01540+K08046
Metabolism	Lipid metabolism	Fatty acid elongation	1	28	0.64138	0.924450045	ko00062	ENSG00000258388	K01074
Metabolism	Metabolism of cofactors and vitamins	Folate biosynthesis	1	28	0.64138	0.924450045	ko00790	ENSG00000116096	K00072
Human Diseases	Cancer: overview	Proteoglycans in cancer	7	212	0.6436444	0.924450045	ko05205	ENSG00000161638;ENSG00000196924;ENSG00000102882;ENSG00000126458;ENSG00000172531;ENSG00000133703;ENSG00000155366	K06484+K04437+K04371+K07829+K06269+K07827+K04513
Human Diseases	Cancer: specific types	Gastric cancer	5	153	0.6478503	0.925951892	ko05226	ENSG00000139687;ENSG00000103126;ENSG00000173801;ENSG00000102882;ENSG00000133703	K06618+K02157+K10056+K04371+K07827
Human Diseases	Cardiovascular disease	Hypertrophic cardiomyopathy	3	93	0.6546697	0.931156418	ko05410	ENSG00000161638;ENSG00000075461;ENSG00000135424	K06484+K04869+K06583
Organismal Systems	Environmental adaptation	Thermogenesis	8	246	0.6635136	0.936918109	ko04714	ENSG00000185633;ENSG00000177666;ENSG00000068366;ENSG00000079435;ENSG00000128609;ENSG00000003509;ENSG00000174233;ENSG00000133703	K03948+K16816+K01897+K07188+K03949+K18164+K08046+K07827
Metabolism	Lipid metabolism	Linoleic acid metabolism	1	30	0.6667548	0.936918109	ko00591	ENSG00000243708	K16342
Environmental Information Processing	Signal transduction	AMPK signaling pathway	4	126	0.6683136	0.936918109	ko04152	ENSG00000118046;ENSG00000141959;ENSG00000079435;ENSG00000169047	K07298+K00850+K07188+K16172
Human Diseases	Infectious disease: viral	Herpes simplex virus 1 infection	19	573	0.6765207	0.939216316	ko05168	ENSG00000206503;ENSG00000105397;ENSG00000213341;ENSG00000184635;ENSG00000161638;ENSG00000186020;ENSG00000204642;ENSG00000126456;ENSG00000204525;ENSG00000169955;ENSG00000172531;ENSG00000002330;ENSG00000234745;ENSG00000229809;ENSG00000019582;ENSG00000204632;ENSG00000167377;ENSG00000183735;ENSG00000055332	K06751+K11219+K04467+K09228+K06484+K09228+K06751+K05411+K06751+K09228+K06269+K02158+K06751+K09228+K06505+K06751+K09228+K05410+K16195
Human Diseases	Drug resistance: antineoplastic	Antifolate resistance	1	31	0.6787629	0.939216316	ko01523	ENSG00000213341	K04467
Organismal Systems	Immune system	IL-17 signaling pathway	3	97	0.6825886	0.939216316	ko04657	ENSG00000213341;ENSG00000102882;ENSG00000183735	K04467+K04371+K05410
Metabolism	Carbohydrate metabolism	Citrate cycle (TCA cycle)	1	32	0.6903397	0.939216316	ko00020	ENSG00000173599	K01958
Metabolism	Metabolism of other amino acids	beta-Alanine metabolism	1	32	0.6903397	0.939216316	ko00410	ENSG00000198130	K05605
Metabolism	Glycan biosynthesis and metabolism	Mucin type O-glycan biosynthesis	1	32	0.6903397	0.939216316	ko00512	ENSG00000119514	K00710
Human Diseases	Cancer: overview	PD-L1 expression and PD-1 checkpoint pathway in cancer	3	99	0.6959067	0.939216316	ko05235	ENSG00000213341;ENSG00000102882;ENSG00000133703	K04467+K04371+K07827
Metabolism	Carbohydrate metabolism	Galactose metabolism	1	33	0.7015006	0.939216316	ko00052	ENSG00000141959	K00850
Metabolism	Carbohydrate metabolism	Glyoxylate and dicarboxylate metabolism	1	33	0.7015006	0.939216316	ko00630	ENSG00000145020	K00605
Human Diseases	Endocrine and metabolic disease	Cushing syndrome	5	163	0.7020081	0.939216316	ko04934	ENSG00000139687;ENSG00000103126;ENSG00000114353;ENSG00000102882;ENSG00000174233	K06618+K02157+K04630+K04371+K08046
Organismal Systems	Immune system	Th1 and Th2 cell differentiation	3	101	0.7087996	0.941030053	ko04658	ENSG00000105397;ENSG00000213341;ENSG00000102882	K11219+K04467+K04371
Cellular Processes	Transport and catabolism	Autophagy - other	1	34	0.7122606	0.941030053	ko04136	ENSG00000175224	K08331
Organismal Systems	Sensory system	Inflammatory mediator regulation of TRP channels	3	103	0.7212705	0.941030053	ko04750	ENSG00000172531;ENSG00000243708;ENSG00000174233	K06269+K16342+K08046
Environmental Information Processing	Signal transduction	Wnt signaling pathway	5	167	0.721988	0.941030053	ko04310	ENSG00000103126;ENSG00000205213;ENSG00000100888;ENSG00000100592;ENSG00000155366	K02157+K04309+K04494+K04512+K04513
Human Diseases	Infectious disease: bacterial	Epithelial cell signaling in Helicobacter pylori infection	2	70	0.7223175	0.941030053	ko05120	ENSG00000213341;ENSG00000108262	K04467+K05737
Metabolism	Carbohydrate metabolism	Pentose and glucuronate interconversions	1	35	0.722634	0.941030053	ko00040	ENSG00000169738	K03331
Genetic Information Processing	Replication and repair	Base excision repair	1	36	0.7326346	0.941673212	ko03410	ENSG00000177084	K02324
Genetic Information Processing	Folding, sorting and degradation	SNARE interactions in vesicular transport	1	36	0.7326346	0.941673212	ko04130	ENSG00000124333	K08515
Environmental Information Processing	Signal transduction	PI3K-Akt signaling pathway	14	445	0.7347971	0.941673212	ko04151	ENSG00000118046;ENSG00000213341;ENSG00000161638;ENSG00000102882;ENSG00000123143;ENSG00000182578;ENSG00000113721;ENSG00000172354;ENSG00000002330;ENSG00000135424;ENSG00000151247;ENSG00000133703;ENSG00000049089;ENSG00000169047	K07298+K04467+K06484+K04371+K06071+K05090+K05089+K04537+K02158+K06583+K03259+K07827+K08131+K16172
Organismal Systems	Nervous system	Dopaminergic synapse	4	138	0.7359835	0.941673212	ko04728	ENSG00000114353;ENSG00000172354;ENSG00000172531;ENSG00000141480	K04630+K04537+K06269+K04439
Metabolism	Carbohydrate metabolism	Starch and sucrose metabolism	1	37	0.7422758	0.943201247	ko00500	ENSG00000162688	K01196
Organismal Systems	Endocrine system	Renin secretion	2	73	0.743616	0.943201247	ko04924	ENSG00000114353;ENSG00000174233	K04630+K08046
Metabolism	Metabolism of cofactors and vitamins	Nicotinate and nicotinamide metabolism	1	38	0.7515705	0.943558631	ko00760	ENSG00000068903	K11412
Cellular Processes	Cell growth and death	Apoptosis	4	142	0.7560916	0.943558631	ko04210	ENSG00000213341;ENSG00000102882;ENSG00000002330;ENSG00000133703	K04467+K04371+K02158+K07827
Human Diseases	Infectious disease: parasitic	Chagas disease	3	109	0.7561966	0.943558631	ko05142	ENSG00000114353;ENSG00000213341;ENSG00000102882	K04630+K04467+K04371
Metabolism	Xenobiotics biodegradation and metabolism	Metabolism of xenobiotics by cytochrome P450	2	75	0.7570275	0.943558631	ko00980	ENSG00000084207;ENSG00000143819	K23790+K01253
Metabolism	Amino acid metabolism	Tyrosine metabolism	1	39	0.760531	0.943558631	ko00350	ENSG00000141744	K00553
Genetic Information Processing	Replication and repair	DNA replication	1	40	0.7691694	0.943558631	ko03030	ENSG00000177084	K02324
Organismal Systems	Immune system	Th17 cell differentiation	3	113	0.7774677	0.943558631	ko04659	ENSG00000105397;ENSG00000213341;ENSG00000102882	K11219+K04467+K04371
Metabolism	Carbohydrate metabolism	Pyruvate metabolism	1	41	0.7774972	0.943558631	ko00620	ENSG00000173599	K01958
Organismal Systems	Digestive system	Fat digestion and absorption	1	41	0.7774972	0.943558631	ko04975	ENSG00000204310	K13509
Human Diseases	Substance dependence	Nicotine addiction	1	41	0.7774972	0.943558631	ko05033	ENSG00000151834	K05175
Genetic Information Processing	Folding, sorting and degradation	RNA degradation	2	79	0.7820432	0.943558631	ko03018	ENSG00000141959;ENSG00000197223	K00850+K12592
Environmental Information Processing	Signal transduction	TNF signaling pathway	3	114	0.7825418	0.943558631	ko04668	ENSG00000213341;ENSG00000162302;ENSG00000102882	K04467+K16510+K04371
Metabolism	Xenobiotics biodegradation and metabolism	Drug metabolism - other enzymes	2	80	0.7879344	0.946167128	ko00983	ENSG00000103024;ENSG00000084207	K00940+K23790
Organismal Systems	Sensory system	Taste transduction	2	81	0.7936853	0.949182828	ko04742	ENSG00000151834;ENSG00000174233	K05175+K08046
Metabolism	Metabolism of cofactors and vitamins	Porphyrin metabolism	1	44	0.8007263	0.952341838	ko00860	ENSG00000090013	K05901
Metabolism	Amino acid metabolism	Tryptophan metabolism	1	45	0.8079191	0.952341838	ko00380	ENSG00000137944	K00816
Organismal Systems	Immune system	B cell receptor signaling pathway	4	155	0.8133297	0.952341838	ko04662	ENSG00000213341;ENSG00000102882;ENSG00000104972;ENSG00000133703	K04467+K04371+K06512+K07827
Metabolism	Lipid metabolism	Fatty acid degradation	1	46	0.814853	0.952341838	ko00071	ENSG00000068366	K01897
Environmental Information Processing	Membrane transport	ABC transporters	1	46	0.814853	0.952341838	ko02010	ENSG00000107331	K05642
Human Diseases	Cancer: specific types	Breast cancer	4	156	0.8172404	0.952341838	ko05224	ENSG00000139687;ENSG00000103126;ENSG00000102882;ENSG00000133703	K06618+K02157+K04371+K07827
Cellular Processes	Transport and catabolism	Peroxisome	2	86	0.8204217	0.952341838	ko04146	ENSG00000116171;ENSG00000068366	K08764+K01897
Human Diseases	Infectious disease: bacterial	Tuberculosis	7	257	0.8223293	0.952341838	ko05152	ENSG00000064490;ENSG00000102882;ENSG00000102879;ENSG00000108774;ENSG00000002330;ENSG00000019582;ENSG00000155366	K08062+K04371+K13882+K07889+K02158+K06505+K04513
Environmental Information Processing	Signal transduction	Hippo signaling pathway	4	159	0.8285718	0.953559935	ko04390	ENSG00000103126;ENSG00000107779;ENSG00000172531;ENSG00000102981	K02157+K04673+K06269+K06093
Human Diseases	Substance dependence	Cocaine addiction	1	49	0.8341935	0.953559935	ko05030	ENSG00000114353	K04630
Organismal Systems	Digestive system	Carbohydrate digestion and absorption	1	50	0.8401819	0.953559935	ko04973	ENSG00000129244	K01540
Human Diseases	Cancer: overview	Pathways in cancer	16	551	0.8455515	0.953559935	ko05200	ENSG00000139687;ENSG00000103126;ENSG00000114353;ENSG00000213341;ENSG00000173801;ENSG00000157500;ENSG00000102882;ENSG00000160271;ENSG00000182578;ENSG00000113721;ENSG00000172354;ENSG00000002330;ENSG00000084207;ENSG00000174233;ENSG00000133703;ENSG00000155366	K06618+K02157+K04630+K04467+K10056+K08733+K04371+K08732+K05090+K05089+K04537+K02158+K23790+K08046+K07827+K04513
Metabolism	Carbohydrate metabolism	Amino sugar and nucleotide sugar metabolism	1	51	0.8459547	0.953559935	ko00520	ENSG00000100243	K00326
Human Diseases	Infectious disease: bacterial	Vibrio cholerae infection	1	51	0.8459547	0.953559935	ko05110	ENSG00000058262	K10956
Human Diseases	Endocrine and metabolic disease	Non-alcoholic fatty liver disease	4	164	0.8461624	0.953559935	ko04932	ENSG00000173327;ENSG00000185633;ENSG00000128609;ENSG00000169047	K04419+K03948+K03949+K16172
Human Diseases	Cancer: specific types	Small cell lung cancer	2	94	0.8567923	0.96077261	ko05222	ENSG00000139687;ENSG00000213341	K06618+K04467
Human Diseases	Cardiovascular disease	Dilated cardiomyopathy	4	168	0.8591209	0.96077261	ko05414	ENSG00000161638;ENSG00000075461;ENSG00000135424;ENSG00000174233	K06484+K04869+K06583+K08046
Human Diseases	Infectious disease: parasitic	Malaria	1	55	0.8670408	0.96415479	ko05144	ENSG00000123384	K04550
Metabolism	Nucleotide metabolism	Purine metabolism	3	135	0.8687265	0.96415479	ko00230	ENSG00000101911;ENSG00000103024;ENSG00000174233	K00948+K00940+K08046
Environmental Information Processing	Signaling molecules and interaction	Viral protein interaction with cytokine and cytokine receptor	2	101	0.8829718	0.968967338	ko04061	ENSG00000182578;ENSG00000111321	K05090+K03159
Environmental Information Processing	Signal transduction	Notch signaling pathway	1	59	0.8852489	0.968967338	ko04330	ENSG00000108773	K06062
Organismal Systems	Immune system	Fc epsilon RI signaling pathway	3	141	0.8870834	0.968967338	ko04664	ENSG00000102882;ENSG00000243708;ENSG00000133703	K04371+K16342+K07827
Metabolism	Nucleotide metabolism	Pyrimidine metabolism	1	60	0.8893984	0.968967338	ko00240	ENSG00000103024	K00940
Human Diseases	Endocrine and metabolic disease	AGE-RAGE signaling pathway in diabetic complications	2	103	0.889598	0.968967338	ko04933	ENSG00000102882;ENSG00000133703	K04371+K07827
Metabolism	Energy metabolism	Oxidative phosphorylation	3	145	0.8980168	0.974514527	ko00190	ENSG00000185633;ENSG00000107902;ENSG00000128609	K03948+K11725+K03949
Human Diseases	Cancer: specific types	Basal cell carcinoma	1	64	0.9045535	0.975547071	ko05217	ENSG00000103126	K02157
Organismal Systems	Endocrine system	Glucagon signaling pathway	2	109	0.9074485	0.975547071	ko04922	ENSG00000141959;ENSG00000275052	K00850+K17491
Organismal Systems	Endocrine system	Cortisol synthesis and secretion	1	66	0.9113359	0.975547071	ko04927	ENSG00000174233	K08046
Metabolism	Metabolism of cofactors and vitamins	Retinol metabolism	1	68	0.9176379	0.975547071	ko00830	ENSG00000162496	K11146
Human Diseases	Neurodegenerative disease	Parkinson disease	3	155	0.9213063	0.975547071	ko05012	ENSG00000114353;ENSG00000185633;ENSG00000128609	K04630+K03948+K03949
Metabolism	Xenobiotics biodegradation and metabolism	Drug metabolism - cytochrome P450	1	70	0.9234934	0.975547071	ko00982	ENSG00000084207	K23790
Human Diseases	Substance dependence	Amphetamine addiction	1	70	0.9234934	0.975547071	ko05031	ENSG00000172531	K06269
Metabolism	Carbohydrate metabolism	Glycolysis / Gluconeogenesis	1	71	0.9262636	0.975547071	ko00010	ENSG00000141959	K00850
Cellular Processes	Cell growth and death	p53 signaling pathway	1	72	0.9289339	0.975547071	ko04115	ENSG00000115107	K10142
Human Diseases	Infectious disease: parasitic	Amoebiasis	3	177	0.9564302	0.9999987	ko05146	ENSG00000106211;ENSG00000108774;ENSG00000130402	K04455+K07889+K05699
Environmental Information Processing	Signal transduction	Calcium signaling pathway	5	273	0.970906	0.9999987	ko04020	ENSG00000198363;ENSG00000113721;ENSG00000135124;ENSG00000186815;ENSG00000070961	K00476+K05089+K05218+K16896+K05850
Human Diseases	Infectious disease: parasitic	Leishmaniasis	2	149	0.9727577	0.9999987	ko05140	ENSG00000051523;ENSG00000102882	K08009+K04371
Human Diseases	Infectious disease: bacterial	Pathogenic Escherichia coli infection	5	285	0.9783348	0.9999987	ko05130	ENSG00000100345;ENSG00000213341;ENSG00000102882;ENSG00000112290;ENSG00000155366	K10352+K04467+K04371+K05753+K04513
Environmental Information Processing	Signaling molecules and interaction	Cytokine-cytokine receptor interaction	5	302	0.9858803	0.9999987	ko04060	ENSG00000107779;ENSG00000122756;ENSG00000182578;ENSG00000137033;ENSG00000111321	K04673+K05059+K05090+K12967+K03159
Human Diseases	Immune disease	Primary immunodeficiency	1	116	0.9860411	0.9999987	ko05340	ENSG00000064490	K08062
Organismal Systems	Immune system	Hematopoietic cell lineage	2	173	0.9873136	0.9999987	ko04640	ENSG00000161638;ENSG00000182578	K06484+K05090
Human Diseases	Cancer: overview	Transcriptional misregulation in cancer	4	268	0.9885197	0.9999987	ko05202	ENSG00000173801;ENSG00000182578;ENSG00000104903;ENSG00000176046	K10056+K05090+K15604+K15626
Environmental Information Processing	Signal transduction	NF-kappa B signaling pathway	2	178	0.9892055	0.9999987	ko04064	ENSG00000213341;ENSG00000111321	K04467+K03159
Organismal Systems	Immune system	Intestinal immune network for IgA production	1	123	0.9892342	0.9999987	ko04672	ENSG00000111321	K03159
Organismal Systems	Immune system	Natural killer cell mediated cytotoxicity	2	187	0.9919427	0.9999987	ko04650	ENSG00000102882;ENSG00000133703	K04371+K07827
Human Diseases	Immune disease	Systemic lupus erythematosus	2	217	0.9970051	0.9999987	ko05322	ENSG00000125835;ENSG00000130402	K11086+K05699
Environmental Information Processing	Signaling molecules and interaction	Neuroactive ligand-receptor interaction	4	352	0.998976	0.9999987	ko04080	ENSG00000100300;ENSG00000164128;ENSG00000151834;ENSG00000135124	K05770+K04204+K05175+K05218
Organismal Systems	Sensory system	Olfactory transduction	2	438	0.9999987	0.9999987	ko04740	ENSG00000141480;ENSG00000180016	K04439+K04257
