# Supplementary material for: Study of molecular patterns associated with ferroptosis in Parkinson’s disease and its immune signature
Source: PLoS One. 2023 Dec 21;18(12):e0295699. doi: 10.1371/journal.pone.0295699 (PMC10734959; doi:10.1371/journal.pone.0295699)
Supplement: S5 Data — (XLS) [file pone.0295699.s005.xls]

id	GSM508708_con	GSM508717_con	GSM508720_con	GSM508721_con	GSM508722_con	GSM508723_con	GSM508724_con	GSM508725_con	GSM508726_con	GSM508729_con	GSM508730_con	GSM508733_con	GSM508734_con	GSM508735_con	GSM521253_con	GSM606624_con	GSM606625_con	GSM606626_con	GSM208630_con	GSM208631_con	GSM208632_con	GSM208633_con	GSM208634_con	GSM208635_con	GSM208645_con	GSM208646_con	GSM208647_con	GSM208648_con	GSM208649_con	GSM208650_con	GSM208651_con	GSM208652_con	GSM208668_con	GSM505996_con	GSM505997_con	GSM505998_con	GSM505999_con	GSM506000_con	GSM506001_con	GSM506003_con	GSM506007_con	GSM506008_con	GSM506013_con	GSM506014_con	GSM506019_con	GSM506020_con	GSM506023_con	GSM508710_treat	GSM508711_treat
Activated.B.cell	0.264902621	0.2830719	0.263990518	0.258701659	0.242620336	0.294040517	0.23944202	0.24539179	0.275230073	0.290063983	0.256371901	0.240561822	0.348874253	0.248270449	0.242604109	0.284590382	0.190826495	0.257049864	0.228788159	0.255275787	0.254014651	0.429553209	0.268389312	0.280527806	0.27510664	0.256585468	0.287001786	0.229695454	0.268705824	0.289686076	0.319133981	0.200008007	0.205487692	0.264873552	0.291380478	0.292803637	0.276519908	0.296213304	0.274167654	0.273342527	0.291350017	0.317939635	0.277330918	0.261110449	0.245654653	0.34112255	0.239894196	0.334318515	0.263008704
Activated.CD4.T.cell	0.261785787	0.351200125	0.238831422	0.302742788	0.305622642	0.222360659	0.238844899	0.23021587	0.313136803	0.423280863	0.238083795	0.280270301	0.226763751	0.276617978	0.287981185	0.607063378	0.406148737	0.466966596	0.237049482	0.295565326	0.238340584	0.379896084	0.278465385	0.314312776	0.267767342	0.236345954	0.437041351	0.232891404	0.232571836	0.440736472	0.326311746	0.212593538	0.306507578	0.360443353	0.378399848	0.422793585	0.421426325	0.414967881	0.409245001	0.391991235	0.437739912	0.420192794	0.269764304	0.246439866	0.311624417	0.345215964	0.205958267	0.214747895	0.222317746
Activated.CD8.T.cell	0.558031506	0.557501574	0.566948962	0.581508973	0.598766722	0.561061087	0.592223391	0.589856714	0.589616754	0.61453575	0.536847417	0.543118813	0.569969154	0.584063321	0.574165229	0.573164995	0.569148111	0.530491852	0.632881302	0.594634136	0.591178916	0.646278399	0.569189856	0.591253161	0.565015607	0.561973536	0.65738072	0.554600723	0.593757798	0.590162484	0.560449902	0.569667839	0.58779469	0.611722763	0.602654998	0.601605662	0.623793519	0.591978085	0.600603731	0.58119179	0.591000894	0.580304066	0.576063397	0.54838511	0.59714891	0.547638041	0.578147367	0.551619353	0.493342511
Activated.dendritic.cell	0.704868689	0.773815829	0.744293339	0.753358462	0.751260737	0.762380553	0.792876815	0.753372369	0.781495077	0.746850961	0.713900609	0.687999382	0.713388184	0.725512944	0.694350687	0.745190684	0.720293514	0.734842682	0.760146537	0.771064858	0.722097504	0.711662924	0.719846615	0.764240057	0.728026466	0.763614511	0.776446629	0.720029128	0.710561474	0.774313846	0.722026609	0.736887926	0.710651946	0.71649205	0.73701983	0.70817408	0.744887829	0.741460602	0.695311283	0.695457651	0.753617145	0.771057914	0.715406034	0.778653876	0.790901463	0.780283147	0.762635692	0.738857075	0.749428161
CD56bright.natural.killer.cell	0.761194315	0.796521796	0.766707849	0.752572252	0.797621533	0.773524143	0.7880383	0.793736674	0.782282235	0.761772964	0.784788982	0.789953843	0.761042171	0.785385822	0.781951029	0.746922122	0.779709796	0.790445762	0.770790559	0.777057075	0.794954495	0.76758273	0.776701688	0.822339748	0.784200158	0.761385521	0.767469545	0.79428624	0.792415317	0.768215788	0.766708122	0.792458635	0.741495951	0.790483146	0.80449071	0.807797872	0.809835461	0.801178986	0.806284142	0.80568784	0.812405462	0.818220021	0.750454741	0.767322392	0.782669299	0.777445393	0.78714221	0.717172005	0.756423917
CD56dim.natural.killer.cell	0.791755805	0.807018297	0.829044399	0.842180331	0.809508536	0.835580583	0.788524466	0.764802371	0.79776056	0.743846454	0.729555421	0.756893901	0.88291206	0.763776209	0.754599357	0.555738187	0.559754235	0.584143498	0.701292391	0.741364586	0.813648311	0.831516105	0.740445546	0.789217619	0.755624782	0.702143254	0.717815111	0.691759141	0.80548193	0.766429812	0.754514997	0.79770359	0.646536907	0.689439937	0.674357511	0.702617965	0.691395733	0.596420671	0.683375451	0.648046569	0.710535917	0.719537214	0.850247477	0.906294764	0.835978886	0.843707848	0.845788103	0.832832224	0.77790428
Eosinophil	0.2006076	0.188838816	0.137232243	0.120949772	0.172060429	0.203950393	0.212454945	0.200198416	0.264531985	0.29858708	0.211440645	0.214289114	0.095127512	0.174111118	0.16865014	0.392694204	0.280080308	0.347866232	0.156825238	0.156044281	0.175297406	0.275526912	0.184735775	0.155555784	0.193160687	0.134695091	0.136352259	0.212814431	0.21775336	0.290507174	0.257771051	0.174274316	0.211464845	0.231242279	0.261739046	0.295089963	0.265829893	0.208579621	0.282894459	0.219308266	0.279958405	0.263957905	0.159363076	0.15337388	0.264257043	0.234610754	0.177360774	0.114832868	0.113044054
Gamma.delta.T.cell	0.623428582	0.651684375	0.645006898	0.625030969	0.658226964	0.614854476	0.654773592	0.628322252	0.639556862	0.686437393	0.624125454	0.648285204	0.615606006	0.638787265	0.653891738	0.653973847	0.601494093	0.642121692	0.597106127	0.651220553	0.637276905	0.713836927	0.615238807	0.623757062	0.627970211	0.605671667	0.65934895	0.641482984	0.649982126	0.727894582	0.620259424	0.620359658	0.626839788	0.667600272	0.656908414	0.653314779	0.671949869	0.664703229	0.672027591	0.679719341	0.665893593	0.668188046	0.633663659	0.625938732	0.66563908	0.653517679	0.645643925	0.608383654	0.594874969
Immature.B.cell	0.429596655	0.512867041	0.421495877	0.459486046	0.517814885	0.543940819	0.547008261	0.448123811	0.568482261	0.595538519	0.491158309	0.442027901	0.417899409	0.47971343	0.415857476	0.679612823	0.603845196	0.673928848	0.422272957	0.514627295	0.549793055	0.597413795	0.401023954	0.491826568	0.45017209	0.447933912	0.611655066	0.568110954	0.570660254	0.568007002	0.423776584	0.476674786	0.407684136	0.476893081	0.509577894	0.555844738	0.504911937	0.485215594	0.587142828	0.48855186	0.523847121	0.58830404	0.446668826	0.521902652	0.673859434	0.562986692	0.472278571	0.456610873	0.458655918
Immature.dendritic.cell	0.906472719	0.865098217	0.90733525	0.867737566	0.917126013	0.927995469	0.957713175	0.914142801	0.891206715	0.893694669	0.923193976	0.924180018	0.844872572	0.902046364	0.916113474	0.882456599	0.900346631	0.873885633	0.916596448	0.926758293	0.934587535	0.885098224	0.918989631	0.879708455	0.938589223	0.921934163	0.93474905	0.920260405	0.905890016	0.898660367	0.948470213	0.93044287	0.906471932	0.922417446	0.899976181	0.907729102	0.901609982	0.890475806	0.924706428	0.891818421	0.898441162	0.892103812	0.914520996	0.897518432	0.888527486	0.895529213	0.917632025	0.810154868	0.861456923
MDSC	0.52498555	0.801389061	0.615770044	0.748341767	0.629264615	0.782893908	0.750814721	0.665287534	0.846389026	0.525126547	0.583227624	0.500919541	0.741885322	0.472159112	0.494898782	0.467487879	0.421168025	0.338880117	0.45630608	0.585112297	0.581992889	0.769040464	0.544013285	0.760603113	0.488117216	0.446413883	0.697221855	0.546719126	0.614056974	0.794794999	0.549895619	0.622522854	0.406662152	0.531962848	0.607819208	0.562116821	0.60201754	0.577961565	0.549892298	0.575385256	0.624224489	0.708883532	0.556514559	0.70031209	0.849204142	0.8803815	0.616005494	0.658164562	0.584254183
Macrophage	0.382526671	0.524399093	0.412937813	0.439290732	0.447292562	0.463625598	0.506435189	0.427237402	0.512770328	0.391842815	0.369197416	0.36096754	0.414674973	0.374822131	0.378942599	0.404170758	0.392203989	0.407413371	0.338321933	0.413715096	0.40276818	0.619252993	0.3377055	0.41527477	0.389816159	0.365007419	0.436097444	0.388832946	0.441163887	0.529368925	0.382917412	0.401339227	0.333557748	0.419472015	0.431789907	0.454160173	0.441155059	0.41946119	0.44332515	0.387514838	0.47709703	0.489568193	0.365513512	0.425628413	0.524857437	0.480349577	0.37073081	0.394365088	0.427879151
Mast.cell	0.289439609	0.360748679	0.271100111	0.392560469	0.304933721	0.391769606	0.36084689	0.340359157	0.448111449	0.390847238	0.316750115	0.333632229	0.350512196	0.259010921	0.330052899	0.4512637	0.438409264	0.379236718	0.234852088	0.349113758	0.309423016	0.400700556	0.270766935	0.399477565	0.287872476	0.264875434	0.428574402	0.33650459	0.31115398	0.38598778	0.315136385	0.279350123	0.285048476	0.331335272	0.317022951	0.340448978	0.338818067	0.377733688	0.368714332	0.340214618	0.407210502	0.419025859	0.352607419	0.355005023	0.401650078	0.48080488	0.381519336	0.332317418	0.335423221
Monocyte	0.901634231	0.888535683	0.918625104	0.919192126	0.864238753	0.910666919	0.895418204	0.901965039	0.923884707	0.909386328	0.901464481	0.89542301	0.881781301	0.898880164	0.867434099	0.912358057	0.875504762	0.910504238	0.883995699	0.894100612	0.894374798	0.847791924	0.889807355	0.955111398	0.887842299	0.887866682	0.893323273	0.888133677	0.892529781	0.903596473	0.884436261	0.882827205	0.862904146	0.88829378	0.886007429	0.887164804	0.88756403	0.869942365	0.888579076	0.85902809	0.871098138	0.875666014	0.918324247	0.911924768	0.918969832	0.914547846	0.915352709	0.880043762	0.894489757
Natural.killer.T.cell	0.541637039	0.622410941	0.574416857	0.643571989	0.58514405	0.583418474	0.57483384	0.557115126	0.613140287	0.55900051	0.572828969	0.504486793	0.601240887	0.510984753	0.559859754	0.470454668	0.467105652	0.493942821	0.492512758	0.553719163	0.563758893	0.669380066	0.544194447	0.550384372	0.544867765	0.577040139	0.595942165	0.574908218	0.611231662	0.635449779	0.567051921	0.532055299	0.47530902	0.56610614	0.565860588	0.567579343	0.569659705	0.579653482	0.555151526	0.555152996	0.562206197	0.601654163	0.558696978	0.573078927	0.613291646	0.625094697	0.531345957	0.567046563	0.567692164
Natural.killer.cell	0.638923586	0.686530748	0.653065846	0.683521949	0.651963646	0.650272729	0.667702771	0.667076085	0.710411583	0.64790375	0.679691823	0.624184312	0.718514159	0.602830975	0.649660802	0.589762091	0.574120416	0.575547645	0.606499285	0.625264777	0.673000064	0.654703091	0.626870956	0.687684852	0.622360784	0.625641416	0.655977222	0.657797186	0.685944407	0.646407682	0.637784953	0.658001	0.564470109	0.653670026	0.686446291	0.6636852	0.693859842	0.644673471	0.677107106	0.685509061	0.685042642	0.731416468	0.634640906	0.678636711	0.680922395	0.658285198	0.666634189	0.684865114	0.649354283
Neutrophil	0.194220708	0.352341311	0.170411764	0.237731476	0.18330226	0.259825086	0.205950497	0.139462412	0.166347533	0.121372256	0.209771379	0.073373176	0.360875522	0.077758776	0.245236465	0.062721026	0.135104964	0.16310133	0.073456838	0.17831953	0.157117176	0.170456684	0.111158722	0.181197032	0.127139093	0.100492841	0.234566289	0.176283487	0.204927733	0.127265145	0.127968485	0.205024239	0.088634814	0.161116603	0.184673476	0.21622065	0.197623382	0.210239716	0.182159031	0.234041896	0.226945298	0.278446323	0.163933606	0.169754598	0.221322335	0.355599422	0.170903125	0.273745457	0.210408848
Plasmacytoid.dendritic.cell	0.888882399	0.947994905	0.89482392	0.952192982	0.920574975	0.948339728	0.938372465	0.923344691	0.964941732	0.898344449	0.91045465	0.91318001	0.949875074	0.929951318	0.907653022	0.896687101	0.896562314	0.905970817	0.872465117	0.891536382	0.891136094	0.882123486	0.915816716	0.930112213	0.898686327	0.905602876	0.894039375	0.902640377	0.928516667	0.95656749	0.909868604	0.889802837	0.868267175	0.909929917	0.906010597	0.908219508	0.911665917	0.910784945	0.909431373	0.907808087	0.903246537	0.909429347	0.942992385	0.972291823	0.964298496	0.942734626	0.94533953	0.925736383	0.936484215
Regulatory.T.cell	0.482294075	0.622824743	0.541639101	0.589304684	0.581957195	0.589732188	0.598069767	0.583160475	0.66631884	0.500146919	0.526553337	0.416278321	0.551591166	0.467052051	0.493657695	0.524261679	0.510776659	0.458709698	0.4889578	0.501526637	0.542764448	0.623638446	0.460227919	0.553406706	0.52052625	0.510896233	0.523776864	0.502338506	0.598772802	0.701632334	0.473624829	0.524237382	0.423898883	0.528008827	0.568927938	0.541488793	0.539795	0.559665012	0.542633015	0.546186421	0.563343078	0.579573213	0.530410153	0.578553951	0.658601163	0.624405587	0.547091923	0.520344094	0.520571926
T.follicular.helper.cell	0.632013268	0.690219989	0.648869275	0.675471247	0.669289291	0.655117915	0.639068728	0.678101447	0.668935619	0.702526801	0.683545909	0.664547499	0.657748377	0.653013378	0.647680187	0.666297745	0.629456644	0.64386212	0.587806602	0.649853989	0.653211629	0.712616439	0.648190871	0.669146701	0.632322423	0.622636717	0.669996448	0.650760594	0.664471384	0.691968316	0.648901092	0.633989191	0.589990588	0.639033176	0.669287088	0.671135571	0.666150139	0.61381874	0.66595705	0.674486777	0.683910226	0.700544232	0.653586227	0.694414225	0.681666555	0.736060044	0.661096253	0.672554298	0.661861605
Type.1.T.helper.cell	0.566953144	0.581283227	0.584291325	0.586073875	0.568798485	0.609821033	0.594233679	0.610284704	0.601776606	0.578118393	0.595465291	0.56679599	0.582502794	0.564327405	0.548534121	0.541751211	0.544975742	0.553701798	0.57087539	0.565523217	0.585430812	0.637192761	0.556802914	0.599724901	0.595476459	0.574685731	0.603544228	0.559697342	0.606439785	0.606808432	0.568666269	0.585669664	0.556162347	0.584500494	0.580331457	0.584942011	0.56938004	0.588595151	0.575168741	0.568771091	0.577927975	0.590066399	0.592769389	0.600618985	0.609839061	0.627175274	0.587405185	0.608334588	0.562404208
Type.17.T.helper.cell	0.602411604	0.621923806	0.622661631	0.65803362	0.608108014	0.646883843	0.63756094	0.592392924	0.631035127	0.623639047	0.674584919	0.590499479	0.58034316	0.620086154	0.589952079	0.664460236	0.720928074	0.723416455	0.633090541	0.63868543	0.665689405	0.68741282	0.633509562	0.57007785	0.660088439	0.635650982	0.644875675	0.651872158	0.64954286	0.664011856	0.650270781	0.613040865	0.621587474	0.667144519	0.659346106	0.680301979	0.674724891	0.673229281	0.659568175	0.671125655	0.646075311	0.651235037	0.62076896	0.594843687	0.624784553	0.703796735	0.594866174	0.635972564	0.632576585
Type.2.T.helper.cell	0.51684449	0.532095899	0.523736158	0.562464573	0.528115848	0.490093362	0.525032463	0.535534309	0.508378232	0.574797594	0.568069673	0.568887746	0.52647345	0.568865995	0.5954911	0.731820784	0.738090007	0.711550865	0.519153889	0.540928075	0.560458937	0.654185509	0.590713745	0.540704946	0.577132597	0.555568476	0.542601586	0.558704597	0.545341126	0.60661136	0.556151563	0.560201067	0.539260163	0.646397226	0.652154538	0.65020096	0.662996852	0.665088918	0.643007043	0.649044506	0.641940942	0.646087103	0.536204764	0.51149449	0.515152846	0.551871302	0.517611021	0.521963606	0.564041647
Effector.memory.CD4.T.cell	0.250987529	0.264751012	0.252331301	0.282380167	0.272446116	0.28877818	0.271277299	0.27873517	0.304689148	0.201868373	0.233187257	0.190803697	0.332713281	0.21388342	0.269032534	0.184119329	0.255344175	0.28436442	0.234941335	0.279520492	0.283723007	0.225715155	0.251858292	0.165054284	0.254226606	0.235142168	0.254260297	0.277517144	0.238108483	0.239612551	0.208942636	0.233613836	0.19873428	0.22195894	0.243227894	0.277402581	0.291023086	0.293292722	0.279731057	0.29497444	0.218735727	0.219319234	0.248225785	0.238819202	0.248643873	0.333024385	0.212491252	0.313312814	0.256411724
Memory.B.cell	0.149362506	0.210652789	0.084716696	0.151381822	0.058359975	0.260039964	0.141358913	0.181222117	0.255381131	0.094025426	0.207869482	0.111790311	0.308224037	0	0.148516637	0.317618373	0.368303871	0.452402392	0.185102341	0.069549725	0.162295958	0.155706143	0.06658936	0.075397207	0.171207749	0.088080344	0.106311961	0.196086201	0.172001392	0.072277013	0.125939058	0.127370568	0.116438568	0.190720368	0.263509057	0.248620442	0.154102207	0.237635462	0.135083056	0.205167221	0.17717123	0.169510229	0.111593507	0.137344996	0.075693058	0.45445417	0.154485745	0.077410396	0.171410554
Central.memory.CD4.T.cell	0.550273167	0.51799902	0.61341008	0.494062143	0.574754915	0.485199863	0.506348883	0.508337458	0.489844582	0.571715931	0.459919448	0.525101453	0.509700751	0.559699805	0.625834674	0.508395767	0.499898436	0.491617165	0.544350967	0.554704926	0.48263558	0.485284563	0.567500088	0.46646696	0.535691856	0.584324842	0.556371257	0.546038687	0.543715369	0.542485677	0.58474895	0.544794448	0.570341792	0.601964782	0.550637428	0.600244455	0.578376004	0.580994801	0.546954455	0.568344508	0.54601409	0.522387629	0.535022095	0.549242615	0.573048957	0.549698112	0.589321991	0.619546028	0.545547474
Central.memory.CD8.T.cell	0.782554937	0.794700397	0.752639723	0.824089557	0.729908767	0.809760292	0.792820726	0.785357776	0.810294557	0.75576173	0.794154844	0.777124905	0.77562473	0.748493626	0.738761351	0.826522127	0.797064265	0.809920829	0.76102529	0.751402523	0.744104595	0.787693447	0.776080381	0.787799327	0.799607953	0.797754837	0.760850094	0.742900829	0.751347441	0.830322755	0.778124935	0.742360104	0.788945339	0.774534483	0.790009959	0.791468619	0.793969154	0.773932777	0.791265575	0.757869965	0.761753267	0.78637092	0.759497053	0.753115905	0.763216384	0.759545593	0.744591856	0.760382604	0.799828347
Effector.memory.CD8.T.cell	0.61692075	0.644565636	0.652656201	0.608733379	0.676443136	0.736440451	0.698183573	0.716576276	0.755766698	0.656597309	0.68518118	0.675150319	0.655642515	0.693090221	0.635944683	0.742956499	0.766091535	0.763827942	0.745695591	0.610556131	0.672729482	0.689828133	0.802785019	0.803856292	0.713680464	0.717019523	0.662249126	0.670792696	0.732597539	0.705106398	0.704559527	0.787474031	0.775567528	0.707295434	0.712675952	0.708434016	0.672334991	0.638229775	0.673729217	0.658487547	0.739770169	0.725239473	0.616150804	0.662260876	0.644719476	0.612067255	0.65687318	0.657446594	0.632468089
[truncated: 47 more columns]
