# Supplementary material for: Study of molecular patterns associated with ferroptosis in Parkinson’s disease and its immune signature
Source: PLoS One. 2023 Dec 21;18(12):e0295699. doi: 10.1371/journal.pone.0295699 (PMC10734959; doi:10.1371/journal.pone.0295699)
Supplement: S6 Data — (XLS) [file pone.0295699.s006.xls]

id	logFC	AveExpr	t	P.Value	adj.P.Val	B
BLOC1S1	-1.29380951428571	6.94751093877551	-7.70328596103337	4.31044274746867e-10	1.84760262760905e-06	12.8256344410552
NUPR1	-1.11078921428571	7.55189108163265	-7.69785284272175	4.39585541998248e-10	1.84760262760905e-06	12.8071215894432
RPL36	-1.00262691428571	8.0451082244898	-7.11572164766663	3.62264978832032e-09	6.69651171233853e-06	10.8148347300629
RPL29	-1.18310312857143	8.46763244897959	-7.01679227568416	5.188940173698e-09	6.69651171233853e-06	10.4750297036371
GSTP1	-1.04685137142857	6.82354012244898	-6.75968287532811	1.32060994871223e-08	1.15813697556869e-05	9.59124302042415
STX10	-1.2018243	6.01144957142857	-6.72386857380865	1.50411167390376e-08	1.19266028329409e-05	9.46811275686077
NSUN5	-1.1386324	6.32791271428571	-6.55630986835693	2.76400083865604e-08	1.49123162818782e-05	8.89218589807067
POLR2J	-1.64805745714286	7.16377618367347	-6.51393610335501	3.22348922749239e-08	1.56276380950595e-05	8.74660928384855
PDGFRB	-1.08941297142858	5.12211683673469	-6.42510723504863	4.44900017370413e-08	1.65789305711446e-05	8.4415768793382
CIZ1	-1.12018455714285	5.00798089795918	-6.30269169118592	6.93278419966178e-08	2.06146338176943e-05	8.02162810553372
WHRN	-1.09276455714286	5.18972246938776	-6.217707427974	9.42924680514387e-08	2.60817352326468e-05	7.73045685610879
DLK1	1.07319514285714	3.8092916122449	6.18270567523852	1.07014310226215e-07	2.73154792043641e-05	7.61063936093269
RFXANK	-1.13844394285714	5.40044724489796	-6.06864099752615	1.61564115855412e-07	3.49389744360777e-05	7.22066708473573
SNX16	1.03912861428571	3.56052006122449	6.01168627579151	1.98397413870389e-07	3.77168362455317e-05	7.02626361101298
APLP1	-1.36414191428572	8.28992836734694	-6.00587184609252	2.02598279851326e-07	3.77168362455317e-05	7.00643027215443
ABCA2	-1.31405825714286	5.74593132653061	-6.0053834914679	2.02955111398499e-07	3.77168362455317e-05	7.00476458129551
TFEB	-1.01415065714286	5.5936226122449	-6.00404847418489	2.03933775823432e-07	3.77168362455317e-05	7.00021116469344
FAM3C	1.18655427142857	6.74640659183673	6.00353848504288	2.04308872232949e-07	3.77168362455317e-05	6.99847175167123
CDK18	-1.49769338571429	6.22394248979592	-5.94327715377138	2.53821302462575e-07	4.50589637535801e-05	6.79307923651511
ADRM1	-1.09476737142857	5.86772097959184	-5.91214673989947	2.83898597749458e-07	4.68984711337786e-05	6.68708908535201
GBE1	1.1382464	6.221075	5.80711420374373	4.13990457138019e-07	5.67516946146172e-05	6.33010756376472
HUWE1	-1.20790202857143	6.66902259183673	-5.79077368627527	4.38973928413047e-07	5.67516946146172e-05	6.27466227687477
RGS4	1.1305372	5.11435185714286	5.7827161921488	4.51838502500325e-07	5.77867435348265e-05	6.24733191119244
RPL23A	-1.12933322857142	9.64871202040816	-5.75149578186315	5.0531660238575e-07	6.13289353956746e-05	6.14149638625597
THSD7A	1.1716993	4.45341371428571	5.70357860766591	5.99849111774408e-07	6.79486222423316e-05	5.97925672207237
G6PD	-1.2866656	4.89888242857143	-5.61752290909159	8.15704856858728e-07	7.97783669966456e-05	5.68852381265069
MVP	-1.09116908571428	5.37157306122449	-5.58485374468545	9.1646324482522e-07	8.4353602499032e-05	5.5783812028124
CORO7	-1.02258825714286	4.45074146938776	-5.51490565224532	1.17551882647022e-06	9.91751408401922e-05	5.3430043388119
CDC42EP1	-1.36123968571429	5.36020648979592	-5.5022849148729	1.22944350620856e-06	0.000102258748691221	5.30060316856202
GPM6A	1.0015085	8.44154342857143	5.48291737858755	1.31699280008505e-06	0.000104428749094744	5.23557688572603
COPE	-1.3533394	4.62359871428571	-5.39327997858059	1.80954220215995e-06	0.000133681335108637	4.93530437201602
THAP7	-1.07159	5.38286657142857	-5.371507392662	1.9543935771542e-06	0.000140882164888921	4.86254615249457
ASCC2	-1.1938396	4.623873	-5.33614105087642	2.21448370986401e-06	0.000149653802529105	4.74451517369632
RRP1	-1.05903938571428	4.59015263265306	-5.31545844564008	2.38214117757548e-06	0.000156124442400488	4.67557980527865
SLC4A2	-1.04206322857143	4.38186016326531	-5.29607534575434	2.55061974755158e-06	0.000163102533749347	4.6110375904655
TRIM36	1.46249471428572	4.90682206122449	5.2801605939573	2.69770705999201e-06	0.000171585710008262	4.55808983810305
PNMT	-1.19906201428572	5.32117365306122	-5.27542504667786	2.74306910826249e-06	0.00017218268816755	4.54234286853259
ACTN4	-1.34184232857143	6.66922359183673	-5.22535954968913	3.2711993117119e-06	0.000194538223067506	4.37609085788008
CRIP2	-1.66717437142857	5.56893712244898	-5.2056823764819	3.50521120808054e-06	0.000206391000539158	4.31086612373176
PPP1CA	-1.03375554285714	6.10889981632653	-5.20149009172624	3.55716298308259e-06	0.000208418209461992	4.29697849594002
LRP1B	1.2105036	5.08904671428571	5.1653597851747	4.03755422455806e-06	0.000228679380699493	4.17741985292693
PCDH8	1.23161837142857	3.82191859183673	5.15040367894695	4.25464819499786e-06	0.000236470960893947	4.12799727619034
EIF3G	-1.34732225714286	6.89902889795918	-5.12002156015606	4.73170232662871e-06	0.000252334100450466	4.02772570901847
NINJ1	-1.03664242857143	5.86114544897959	-5.0957888507884	5.14966822670315e-06	0.000268641025826347	3.94787300701465
PLXNB2	-1.02043565714285	5.15022404081633	-5.02429701564537	6.60642431777023e-06	0.000315569521427948	3.71295058323027
ILK	-1.25113288571429	6.72932620408163	-4.98607416247033	7.54464061093569e-06	0.000349185620793507	3.58776891409578
VWA1	-1.52082187142857	5.11349455102041	-4.96073522313974	8.23765463094329e-06	0.000372542449355283	3.50494895881615
PLXNB3	-1.24893455714285	5.47944789795918	-4.95319578388018	8.45568513157526e-06	0.000374858502049679	3.48033244936391
CUL9	-1.07159564285714	4.48234510204082	-4.95256376028715	8.4742181533996e-06	0.000374858502049679	3.47826941908882
DDC	1.11260254285714	3.68060446938776	4.85959016631113	1.16839774191713e-05	0.000454147802037985	3.17573228877026
RPL37A	-1.26758217142857	7.66357426530612	-4.83919569402246	1.25338691239158e-05	0.000476344153224382	3.10962609763156
SEC61A1	-1.14968992857143	5.66890859183673	-4.82990326333286	1.29409672175088e-05	0.000482507410924922	3.07953744239967
NRBF2	1.03194304285714	4.27998889795918	4.81471277226482	1.36345821303981e-05	0.000500523826725169	3.03039409029867
APPL1	1.00584737142858	5.30607616326531	4.76913670688806	1.59419975309578e-05	0.000546438382228277	2.88327506857958
TADA3	-1.02866742857143	4.41510416326531	-4.75389033041598	1.67962637670991e-05	0.000558030059346025	2.83417093348467
PIEZO1	-1.21188225714286	5.41456575510204	-4.70288055085811	1.99936828746378e-05	0.000630782132920272	2.67029797239614
QPCT	1.15237831428571	4.1250417755102	4.69725919423134	2.03805980840423e-05	0.000634572862857591	2.65227859602687
TOX3	1.23597615714286	4.83923024489796	4.69558827310782	2.04970147212378e-05	0.000636531313562408	2.64692396134918
TPBG	1.06239012857143	5.10808012244898	4.68927478521628	2.09428003800338e-05	0.000646996539532785	2.62669813624686
DAAM1	1.01594725714286	5.36949395918367	4.68339998339615	2.13661353806974e-05	0.000651612344148758	2.60788677283135
MAG	-1.48003415714286	5.0103046122449	-4.66645973840432	2.26343315676559e-05	0.000675896776743892	2.55369277381972
ZNF747	-1.19394554285714	5.09276081632653	-4.65634365584682	2.34265055580206e-05	0.000689690240364102	2.52136535575008
CNPY3	-1.15318907142857	5.52679397959184	-4.63306655113907	2.53538276618308e-05	0.000724900063004366	2.44708106046845
NR1H2	-1.00343311428571	5.12558551020408	-4.62075457554691	2.64351539441958e-05	0.000741555945783643	2.40784735362721
RUVBL2	-1.42901211428571	5.71509936734694	-4.6161375214639	2.68521865063488e-05	0.00074621473436101	2.39314486293571
RASA4B	-1.14167922857143	4.15845359183673	-4.60911903566717	2.74984872332935e-05	0.00075361061555943	2.37080615130193
ZFAND6	1.00653024285714	8.04227604081633	4.60793793691966	2.76087354379073e-05	0.000754892642065448	2.36704819631965
S100A1	-1.07484187142857	7.46944069387755	-4.55622451746564	3.28838600791054e-05	0.000852114666189282	2.20287889285604
PTOV1	-1.19330572857143	7.00235216326531	-4.53604135690707	3.51998003505852e-05	0.000884694233118646	2.13900452825561
NAA10	-1.0886888	5.51404528571429	-4.53455788602879	3.53761765273334e-05	0.000884694233118646	2.13431421073299
CD69	1.09385818571429	3.50504108163265	4.50193712350926	3.9480322075955e-05	0.000946731755587518	2.03133315510482
FGF13	1.44168378571429	5.73516608163265	4.44437711754985	4.78848003637939e-05	0.0010711254058462	1.85036529500454
GNAI2	-1.07955802857143	6.38240816326531	-4.43154346333013	4.9984212693723e-05	0.00109688602542277	1.81014867797923
S100A6	-1.11661544285714	7.61428767346939	-4.32504753133555	7.12366566813209e-05	0.00140745646938145	1.47834917323553
NME3	-1.08350121428571	5.5692332244898	-4.32146730405561	7.20861918293947e-05	0.00141298290760332	1.4672557110285
TRIM28	-1.25076814285714	6.8359983877551	-4.29746287764424	7.80422557444672e-05	0.00149715256423338	1.39298245336175
TVP23B	1.13632082857143	5.59697155102041	4.26547263940968	8.67287488370731e-05	0.00158456488274677	1.29428799270736
ZDHHC11B	-1.09790615714286	6.67395618367347	-4.23880523717333	9.4682274176462e-05	0.00165124775521237	1.21227068351972
CCNL2	-1.06071714285714	3.60464995918367	-4.23563005527119	9.56752372875311e-05	0.00165617170781093	1.20252085724345
RALGDS	-1.02372101428571	6.8108602244898	-4.20469571733038	0.000105894098342849	0.00178400057463151	1.10770898547444
ACSL4	1.11516905714286	4.42636381632653	4.20190449281008	0.000106866636104953	0.00179567797083829	1.0991698767245
CABIN1	-1.02783198571428	5.6238367755102	-4.17601407950468	0.000116310774980229	0.00190288907512358	1.02009030000474
MYL9	-1.7033695	5.18914757142857	-4.17470019912324	0.000116811047666996	0.00190819557183228	1.01608329520555
EDEM2	-1.00780714285714	4.19920481632653	-4.13811108347738	0.000131612459480911	0.00207063305961105	0.904735321165465
ANAPC2	-1.2065212	4.81330628571429	-4.11472554247042	0.000142008950629603	0.00218007317872823	0.833813438021935
GCH1	1.08752257142857	4.49595073469388	4.08658492065806	0.000155577369857132	0.00232141865166527	0.748727914227086
PLXNB1	-1.13971297142857	5.21290383673469	-4.0849814672267	0.000156387200182721	0.00232508669871661	0.743888277190664
TBC1D3I	-1.25027588571429	5.61864363265306	-4.04178119698344	0.00017980869894797	0.00256740055856802	0.613849599972647
UCKL1	-1.02798624285714	4.9144323877551	-3.99940171206833	0.000206065270333813	0.00282041464367131	0.486949013959686
PIP4K2A	-1.16510021428571	6.86902765306122	-3.98199426702324	0.00021789230954593	0.00292749479249104	0.435019266800897
SERPINI1	1.0582644	8.44540342857143	3.97240565080927	0.000224684526906592	0.00297306842802632	0.406463623797472
LTBP3	-1.57799148571429	5.73462806122449	-3.93638287007185	0.000252076468232177	0.00322386829371346	0.299499531774874
CDC37	-1.15642462857143	4.78228530612245	-3.92979097652618	0.000257426380221453	0.00327639811980647	0.279980163757461
CERS4	-1.1245123	4.08840557142857	-3.92397059014577	0.000262241106737016	0.0033146607051329	0.262759380327134
RPL41	-1.02560884285714	9.65739995918367	-3.92244662098203	0.000263516046721481	0.00331667710021725	0.258252594623218
ISOC1	1.03802301428572	6.71890463265306	3.91985193116023	0.000265700515915776	0.00333090897682427	0.250581488843773
BSG	-1.39936787142857	6.49485383673469	-3.89966820668977	0.000283300035950312	0.00345242892171416	0.19099923768674
GABRB1	1.46150224285714	6.54018446938776	3.87066375736351	0.000310572184493879	0.00368289687175494	0.105660501725708
TAGLN	-1.34891085714286	6.78902632653061	-3.86658771362653	0.000314601951175036	0.00370849911523873	0.093694612992695
TMEM255A	1.19582252857143	5.88630812244898	3.80522735658103	0.000381703269314934	0.00423900904316697	-0.0856252379555063
FXYD1	-1.02825711428572	7.42232208163265	-3.76484629298855	0.000433161447879783	0.00463579522000217	-0.202788662854862
S100A11	-1.14315362857143	5.88245130612245	-3.75115282205133	0.000452078456961364	0.00478382666111963	-0.24236417888322
ID3	-1.20285881428571	6.13000136734694	-3.74566062635936	0.000459886574133215	0.00483685427722151	-0.258214870301252
TPPP	-1.08082628571429	5.83666363265306	-3.70629931421161	0.000519758233057313	0.00528376446494332	-0.371435969538549
ABHD17A	-1.17164838571428	7.42495934693878	-3.62051524104655	0.00067720549888891	0.00629272047170679	-0.615850351852401
MFSD10	-1.15627535714286	4.16145846938775	-3.54301912525869	0.000857874681021775	0.0073565691824607	-0.833808014022631
PSMD3	-1.00432772857143	5.64467930612245	-3.50508451680385	0.000962280084647281	0.0079426504696702	-0.939485831108298
MLST8	-1.0125642	5.01301485714286	-3.50050878934938	0.00097566321669923	0.00798939801630149	-0.952187050950362
HSPB1	-1.44926838571429	7.9251267755102	-3.48108590467687	0.00103447182986282	0.00830417767858051	-1.00599003161781
GPC5	1.03632171428571	5.6096517755102	3.41391483855109	0.0012649686768615	0.00955272218577182	-1.19066001272347
EPHX1	-1.1695789	7.60246357142857	-3.40520544330365	0.00129820782631998	0.00976035643884314	-1.21444318033444
SLC38A1	1.3577116	6.32795885714286	3.3918388025955	0.00135083979443865	0.0100167634133749	-1.25087127522811
VCAM1	1.12746581428571	5.91371663265306	3.36965912242845	0.00144267022156674	0.0103994664335241	-1.3111217404194
SLC18A2	1.28751551428572	4.92987491836735	3.27785956432785	0.00188955527233602	0.0124788286558382	-1.5578486123651
ARRB2	-1.10336101428571	5.38118579591837	-3.23452587886961	0.0021433508025198	0.0135673307318629	-1.67280397530721
CNTN2	-1.18340268571428	5.99830148979592	-3.19211815379548	0.00242261860559438	0.0147875479929591	-1.7843423892796
FSD1	-1.11809685714286	4.71571346938776	-3.18536231393495	0.00247015652489427	0.0149592880382345	-1.80202241830303
TTYH1	-1.14535705714286	6.33665375510204	-3.17098090663212	0.00257429361440174	0.0153553902957344	-1.83957661417057
SV2C	1.10522231428571	5.86459820408163	3.04355082436656	0.00369525917835085	0.0194992957707653	-2.16737123861073
SH3BGRL3	-1.0040841	6.30524271428571	-2.972471503054	0.0045048036175882	0.0225126614401656	-2.34623237759321
NPDC1	-1.0261123	6.16934614285714	-2.89901776755787	0.00551303265103268	0.0258285765872717	-2.5279739932591
