# Supplementary material for: Study of molecular patterns associated with ferroptosis in Parkinson’s disease and its immune signature
Source: PLoS One. 2023 Dec 21;18(12):e0295699. doi: 10.1371/journal.pone.0295699 (PMC10734959; doi:10.1371/journal.pone.0295699)
Supplement: S7 Data — (XLS) [file pone.0295699.s007.xls]

ONTOLOGY	ID	Description	GeneRatio	BgRatio	pvalue	p.adjust	qvalue	geneID	Count
BP	GO:0014003	oligodendrocyte development	5/119	43/18903	7.22E-06	0.016622404	0.015216007	NSUN5/ABCA2/MAG/TPPP/CNTN2	5
CC	GO:0022625	cytosolic large ribosomal subunit	5/120	59/19869	2.85E-05	0.005389464	0.004646555	RPL36/RPL29/RPL23A/RPL37A/RPL41	5
CC	GO:0002116	semaphorin receptor complex	3/120	11/19869	3.42E-05	0.005389464	0.004646555	PLXNB2/PLXNB3/PLXNB1	3
CC	GO:0034774	secretory granule lumen	9/120	322/19869	0.000149261	0.010552745	0.009098106	GSTP1/FAM3C/HUWE1/MVP/ACTN4/QPCT/SERPINI1/S100A11/PSMD3	9
CC	GO:0060205	cytoplasmic vesicle lumen	9/120	325/19869	0.000159995	0.010552745	0.009098106	GSTP1/FAM3C/HUWE1/MVP/ACTN4/QPCT/SERPINI1/S100A11/PSMD3	9
CC	GO:0031983	vesicle lumen	9/120	327/19869	0.000167504	0.010552745	0.009098106	GSTP1/FAM3C/HUWE1/MVP/ACTN4/QPCT/SERPINI1/S100A11/PSMD3	9
CC	GO:0022626	cytosolic ribosome	5/120	105/19869	0.000440973	0.023151094	0.01995984	RPL36/RPL29/RPL23A/RPL37A/RPL41	5
CC	GO:0015934	large ribosomal subunit	5/120	115/19869	0.000668157	0.029576327	0.02549939	RPL36/RPL29/RPL23A/RPL37A/RPL41	5
CC	GO:0001725	stress fiber	4/120	70/19869	0.000853141	0.029576327	0.02549939	ACTN4/ILK/DAAM1/MYL9	4
CC	GO:0097517	contractile actin filament bundle	4/120	70/19869	0.000853141	0.029576327	0.02549939	ACTN4/ILK/DAAM1/MYL9	4
CC	GO:1904813	ficolin-1-rich granule lumen	5/120	124/19869	0.000938931	0.029576327	0.02549939	GSTP1/HUWE1/MVP/QPCT/PSMD3	5
CC	GO:0042641	actomyosin	4/120	78/19869	0.001278984	0.035200688	0.030348463	ACTN4/ILK/DAAM1/MYL9	4
CC	GO:0032432	actin filament bundle	4/120	79/19869	0.001340979	0.035200688	0.030348463	ACTN4/ILK/DAAM1/MYL9	4
CC	GO:0099144	anchored component of synaptic membrane	2/120	11/19869	0.001919914	0.046520983	0.040108316	ABHD17A/CNTN2	2
MF	GO:0098631	cell adhesion mediator activity	7/118	64/18432	1.69E-07	5.82E-05	5.56E-05	CDC42EP1/PPP1CA/NINJ1/PLXNB3/BSG/S100A11/CNTN2	7
MF	GO:0098632	cell-cell adhesion mediator activity	6/118	54/18432	1.22E-06	0.000209412	0.000199928	CDC42EP1/PPP1CA/PLXNB3/BSG/S100A11/CNTN2	6
MF	GO:0017154	semaphorin receptor activity	3/118	12/18432	5.39E-05	0.006186187	0.005906029	PLXNB2/PLXNB3/PLXNB1	3
MF	GO:0044548	S100 protein binding	3/118	14/18432	8.84E-05	0.007604995	0.007260582	S100A1/S100A6/S100A11	3
MF	GO:0098641	cadherin binding involved in cell-cell adhesion	3/118	18/18432	0.000194566	0.013386166	0.012779938	CDC42EP1/PPP1CA/S100A11	3
