# Supplementary material for: Study of molecular patterns associated with ferroptosis in Parkinson’s disease and its immune signature
Source: PLoS One. 2023 Dec 21;18(12):e0295699. doi: 10.1371/journal.pone.0295699 (PMC10734959; doi:10.1371/journal.pone.0295699)
Supplement: S8 Data — (XLS) [file pone.0295699.s008.xls]

id	num	pvalue	per	ratio	class	ID	Descrption	Pvalue	Qvalue	Up	Down	fg_num	bg_num
Axon guidance	6	0.002396599	9.836	0.032	Organismal Systems	ko04360	Axon guidance	0.002396599	0.1946520	0	0	6	187
Dopaminergic synapse	5	0.003332701	8.197	0.036	Organismal Systems	ko04728	Dopaminergic synapse	0.003332701	0.1946520	0	0	5	138
Ribosome	5	0.003767459	8.197	0.035	Genetic Information Processing	ko03010	Ribosome	0.003767459	0.1946520	0	0	5	142
Cocaine addiction	3	0.005473293	4.918	0.061	Human Diseases	ko05030	Cocaine addiction	0.005473293	0.2120901	0	0	3	49
Serotonergic synapse	4	0.01025041	6.557	0.034	Organismal Systems	ko04726	Serotonergic synapse	0.01025041	0.2807376	0	0	4	116
Leukocyte transendothelial migration	4	0.01086726	6.557	0.034	Organismal Systems	ko04670	Leukocyte transendothelial migration	0.01086726	0.2807376	0	0	4	118
Amphetamine addiction	3	0.01458671	4.918	0.043	Human Diseases	ko05031	Amphetamine addiction	0.01458671	0.3229914	0	0	3	70
Focal adhesion	5	0.01700984	8.197	0.024	Cellular Processes	ko04510	Focal adhesion	0.01700984	0.3295656	0	0	5	205
Drug metabolism - other enzymes	3	0.0207938	4.918	0.037	Metabolism	ko00983	Drug metabolism - other enzymes	0.0207938	0.3526030	0	0	3	80
Regulation of actin cytoskeleton	5	0.02274858	8.197	0.023	Cellular Processes	ko04810	Regulation of actin cytoskeleton	0.02274858	0.3526030	0	0	5	221
GABAergic synapse	3	0.02988337	4.918	0.033	Organismal Systems	ko04727	GABAergic synapse	0.02988337	0.3971639	0	0	3	92
Tyrosine metabolism	2	0.03307919	3.279	0.051	Metabolism	ko00350	Tyrosine metabolism	0.03307919	0.3971639	0	0	2	39
Morphine addiction	3	0.03331052	4.918	0.031	Human Diseases	ko05032	Morphine addiction	0.03331052	0.3971639	0	0	3	96
Proteasome	2	0.04829166	3.279	0.042	Genetic Information Processing	ko03050	Proteasome	0.04829166	0.5346577	0	0	2	48
Alcoholism	4	0.05467408	6.557	0.021	Human Diseases	ko05034	Alcoholism	0.05467408	0.5649655	0	0	4	195
Pyrimidine metabolism	2	0.07168788	3.279	0.033	Metabolism	ko00240	Pyrimidine metabolism	0.07168788	0.6536248	0	0	2	60
Glutathione metabolism	2	0.07168788	3.279	0.033	Metabolism	ko00480	Glutathione metabolism	0.07168788	0.6536248	0	0	2	60
cAMP signaling pathway	4	0.08088808	6.557	0.018	Environmental Information Processing	ko04024	cAMP signaling pathway	0.08088808	0.6965362	0	0	4	223
Cell adhesion molecules	3	0.1021941	4.918	0.020	Environmental Information Processing	ko04514	Cell adhesion molecules	0.1021941	0.7193104	0	0	3	153
Bile secretion	2	0.1025885	3.279	0.027	Organismal Systems	ko04976	Bile secretion	0.1025885	0.7193104	0	0	2	74
Central carbon metabolism in cancer	2	0.1025885	3.279	0.027	Human Diseases	ko05230	Central carbon metabolism in cancer	0.1025885	0.7193104	0	0	2	74
Metabolism of xenobiotics by cytochrome P450	2	0.1049187	3.279	0.027	Metabolism	ko00980	Metabolism of xenobiotics by cytochrome P450	0.1049187	0.7193104	0	0	2	75
Gastric acid secretion	2	0.1096224	3.279	0.026	Organismal Systems	ko04971	Gastric acid secretion	0.1096224	0.7193104	0	0	2	77
Oxytocin signaling pathway	3	0.1113771	4.918	0.019	Organismal Systems	ko04921	Oxytocin signaling pathway	0.1113771	0.7193104	0	0	3	159
PPAR signaling pathway	2	0.1167815	3.279	0.025	Organismal Systems	ko03320	PPAR signaling pathway	0.1167815	0.7240453	0	0	2	80
Phenylalanine metabolism	1	0.1244599	1.639	0.056	Metabolism	ko00360	Phenylalanine metabolism	0.1244599	0.7276165	0	0	1	18
Fatty acid biosynthesis	1	0.1309086	1.639	0.053	Metabolism	ko00061	Fatty acid biosynthesis	0.1309086	0.7276165	0	0	1	19
Chemical carcinogenesis - DNA adducts	2	0.1314404	3.279	0.023	Human Diseases	ko05204	Chemical carcinogenesis - DNA adducts	0.1314404	0.7276165	0	0	2	86
cGMP-PKG signaling pathway	3	0.1373275	4.918	0.017	Environmental Information Processing	ko04022	cGMP-PKG signaling pathway	0.1373275	0.7339918	0	0	3	175
Gap junction	2	0.1490447	3.279	0.022	Cellular Processes	ko04540	Gap junction	0.1490447	0.7466611	0	0	2	93
Colorectal cancer	2	0.1515985	3.279	0.021	Human Diseases	ko05210	Colorectal cancer	0.1515985	0.7466611	0	0	2	94
Protein export	1	0.1562394	1.639	0.043	Genetic Information Processing	ko03060	Protein export	0.1562394	0.7466611	0	0	1	23
Prostate cancer	2	0.174952	3.279	0.019	Human Diseases	ko05215	Prostate cancer	0.174952	0.7466611	0	0	2	103
Choline metabolism in cancer	2	0.1855149	3.279	0.019	Human Diseases	ko05231	Choline metabolism in cancer	0.1855149	0.7466611	0	0	2	107
Folate biosynthesis	1	0.1868836	1.639	0.036	Metabolism	ko00790	Folate biosynthesis	0.1868836	0.7466611	0	0	1	28
Parathyroid hormone synthesis, secretion and action	2	0.1908318	3.279	0.018	Organismal Systems	ko04928	Parathyroid hormone synthesis, secretion and action	0.1908318	0.7466611	0	0	2	109
Progesterone-mediated oocyte maturation	2	0.1934982	3.279	0.018	Organismal Systems	ko04914	Progesterone-mediated oocyte maturation	0.1934982	0.7466611	0	0	2	110
Insulin resistance	2	0.2042127	3.279	0.018	Human Diseases	ko04931	Insulin resistance	0.2042127	0.7466611	0	0	2	114
Pentose phosphate pathway	1	0.2047418	1.639	0.032	Metabolism	ko00030	Pentose phosphate pathway	0.2047418	0.7466611	0	0	1	31
RNA polymerase	1	0.2164324	1.639	0.030	Genetic Information Processing	ko03020	RNA polymerase	0.2164324	0.7466611	0	0	1	33
Glutamatergic synapse	2	0.2176998	3.279	0.017	Organismal Systems	ko04724	Glutamatergic synapse	0.2176998	0.7466611	0	0	2	119
Autophagy - other	1	0.2222142	1.639	0.029	Cellular Processes	ko04136	Autophagy - other	0.2222142	0.7466611	0	0	1	34
Rap1 signaling pathway	3	0.2308951	4.918	0.013	Environmental Information Processing	ko04015	Rap1 signaling pathway	0.2308951	0.7466611	0	0	3	226
Sphingolipid signaling pathway	2	0.2339896	3.279	0.016	Environmental Information Processing	ko04071	Sphingolipid signaling pathway	0.2339896	0.7466611	0	0	2	125
Starch and sucrose metabolism	1	0.2393088	1.639	0.027	Metabolism	ko00500	Starch and sucrose metabolism	0.2393088	0.7466611	0	0	1	37
Platelet activation	2	0.2476253	3.279	0.015	Organismal Systems	ko04611	Platelet activation	0.2476253	0.7466611	0	0	2	130
Vascular smooth muscle contraction	2	0.2612935	3.279	0.015	Organismal Systems	ko04270	Vascular smooth muscle contraction	0.2612935	0.7466611	0	0	2	135
Relaxin signaling pathway	2	0.2612935	3.279	0.015	Organismal Systems	ko04926	Relaxin signaling pathway	0.2612935	0.7466611	0	0	2	135
Nicotine addiction	1	0.2615279	1.639	0.024	Human Diseases	ko05033	Nicotine addiction	0.2615279	0.7466611	0	0	1	41
Oocyte meiosis	2	0.272238	3.279	0.014	Cellular Processes	ko04114	Oocyte meiosis	0.272238	0.7466611	0	0	2	139
Ferroptosis	1	0.2723968	1.639	0.023	Cellular Processes	ko04216	Ferroptosis	0.2723968	0.7466611	0	0	1	43
Ras signaling pathway	3	0.2785079	4.918	0.012	Environmental Information Processing	ko04014	Ras signaling pathway	0.2785079	0.7466611	0	0	3	250
Shigellosis	3	0.2785079	4.918	0.012	Human Diseases	ko05131	Shigellosis	0.2785079	0.7466611	0	0	3	250
Fluid shear stress and atherosclerosis	2	0.2804459	3.279	0.014	Human Diseases	ko05418	Fluid shear stress and atherosclerosis	0.2804459	0.7466611	0	0	2	142
Tryptophan metabolism	1	0.2831083	1.639	0.022	Metabolism	ko00380	Tryptophan metabolism	0.2831083	0.7466611	0	0	1	45
Ubiquitin mediated proteolysis	2	0.2859155	3.279	0.014	Genetic Information Processing	ko04120	Ubiquitin mediated proteolysis	0.2859155	0.7466611	0	0	2	144
Fatty acid degradation	1	0.2884057	1.639	0.022	Metabolism	ko00071	Fatty acid degradation	0.2884057	0.7466611	0	0	1	46
ABC transporters	1	0.2884057	1.639	0.022	Environmental Information Processing	ko02010	ABC transporters	0.2884057	0.7466611	0	0	1	46
Autophagy - animal	2	0.2995731	3.279	0.013	Cellular Processes	ko04140	Autophagy - animal	0.2995731	0.7466611	0	0	2	149
Sphingolipid metabolism	1	0.3040681	1.639	0.020	Metabolism	ko00600	Sphingolipid metabolism	0.3040681	0.7466611	0	0	1	49
Adrenergic signaling in cardiomyocytes	2	0.3077514	3.279	0.013	Organismal Systems	ko04261	Adrenergic signaling in cardiomyocytes	0.3077514	0.7466611	0	0	2	152
Hedgehog signaling pathway	1	0.3143208	1.639	0.020	Environmental Information Processing	ko04340	Hedgehog signaling pathway	0.3143208	0.7466611	0	0	1	51
Vibrio cholerae infection	1	0.3143208	1.639	0.020	Human Diseases	ko05110	Vibrio cholerae infection	0.3143208	0.7466611	0	0	1	51
Retrograde endocannabinoid signaling	2	0.3159133	3.279	0.013	Organismal Systems	ko04723	Retrograde endocannabinoid signaling	0.3159133	0.7466611	0	0	2	155
Parkinson disease	2	0.3159133	3.279	0.013	Human Diseases	ko05012	Parkinson disease	0.3159133	0.7466611	0	0	2	155
Malaria	1	0.3343825	1.639	0.018	Human Diseases	ko05144	Malaria	0.3343825	0.7466611	0	0	1	55
Protein processing in endoplasmic reticulum	2	0.3510185	3.279	0.012	Genetic Information Processing	ko04141	Protein processing in endoplasmic reticulum	0.3510185	0.7466611	0	0	2	168
Fatty acid metabolism	1	0.3538665	1.639	0.017	Metabolism	ko01212	Fatty acid metabolism	0.3538665	0.7466611	0	0	1	59
Long-term depression	1	0.3681104	1.639	0.016	Organismal Systems	ko04730	Long-term depression	0.3681104	0.7466611	0	0	1	62
Tight junction	2	0.3723409	3.279	0.011	Cellular Processes	ko04530	Tight junction	0.3723409	0.7466611	0	0	2	176
VEGF signaling pathway	1	0.3727893	1.639	0.016	Environmental Information Processing	ko04370	VEGF signaling pathway	0.3727893	0.7466611	0	0	1	63
Regulation of lipolysis in adipocytes	1	0.3727893	1.639	0.016	Organismal Systems	ko04923	Regulation of lipolysis in adipocytes	0.3727893	0.7466611	0	0	1	63
Endometrial cancer	1	0.3727893	1.639	0.016	Human Diseases	ko05213	Endometrial cancer	0.3727893	0.7466611	0	0	1	63
Amoebiasis	2	0.3749881	3.279	0.011	Human Diseases	ko05146	Amoebiasis	0.3749881	0.7466611	0	0	2	177
Pathways in cancer	5	0.381085	8.197	0.009	Human Diseases	ko05200	Pathways in cancer	0.381085	0.7466611	0	0	5	551
MAPK signaling pathway	3	0.3877948	4.918	0.010	Environmental Information Processing	ko04010	MAPK signaling pathway	0.3877948	0.7466611	0	0	3	304
GnRH secretion	1	0.3911668	1.639	0.015	Organismal Systems	ko04929	GnRH secretion	0.3911668	0.7466611	0	0	1	67
Mitophagy - animal	1	0.3956778	1.639	0.015	Cellular Processes	ko04137	Mitophagy - animal	0.3956778	0.7466611	0	0	1	68
Long-term potentiation	1	0.4001558	1.639	0.014	Organismal Systems	ko04720	Long-term potentiation	0.4001558	0.7466611	0	0	1	69
Drug metabolism - cytochrome P450	1	0.4046013	1.639	0.014	Metabolism	ko00982	Drug metabolism - cytochrome P450	0.4046013	0.7466611	0	0	1	70
Adipocytokine signaling pathway	1	0.4046013	1.639	0.014	Organismal Systems	ko04920	Adipocytokine signaling pathway	0.4046013	0.7466611	0	0	1	70
Adherens junction	1	0.4133952	1.639	0.014	Cellular Processes	ko04520	Adherens junction	0.4133952	0.7466611	0	0	1	72
Renin secretion	1	0.4177441	1.639	0.014	Organismal Systems	ko04924	Renin secretion	0.4177441	0.7466611	0	0	1	73
Inositol phosphate metabolism	1	0.426347	1.639	0.013	Metabolism	ko00562	Inositol phosphate metabolism	0.426347	0.7466611	0	0	1	75
Platinum drug resistance	1	0.426347	1.639	0.013	Human Diseases	ko01524	Platinum drug resistance	0.426347	0.7466611	0	0	1	75
Chemokine signaling pathway	2	0.4269323	3.279	0.010	Organismal Systems	ko04062	Chemokine signaling pathway	0.4269323	0.7466611	0	0	2	197
Antigen processing and presentation	1	0.4306015	1.639	0.013	Organismal Systems	ko04612	Antigen processing and presentation	0.4306015	0.7466611	0	0	1	76
Melanoma	1	0.4306015	1.639	0.013	Human Diseases	ko05218	Melanoma	0.4306015	0.7466611	0	0	1	76
Bacterial invasion of epithelial cells	1	0.4348249	1.639	0.013	Human Diseases	ko05100	Bacterial invasion of epithelial cells	0.4348249	0.7466611	0	0	1	77
Pertussis	1	0.4390175	1.639	0.013	Human Diseases	ko05133	Pertussis	0.4390175	0.7466611	0	0	1	78
Synaptic vesicle cycle	1	0.4431795	1.639	0.013	Organismal Systems	ko04721	Synaptic vesicle cycle	0.4431795	0.7466611	0	0	1	79
Glioma	1	0.4431795	1.639	0.013	Human Diseases	ko05214	Glioma	0.4431795	0.7466611	0	0	1	79
Pancreatic cancer	1	0.4514126	1.639	0.012	Human Diseases	ko05212	Pancreatic cancer	0.4514126	0.7523543	0	0	1	81
EGFR tyrosine kinase inhibitor resistance	1	0.4675211	1.639	0.012	Human Diseases	ko01521	EGFR tyrosine kinase inhibitor resistance	0.4675211	0.7665378	0	0	1	85
Peroxisome	1	0.471475	1.639	0.012	Cellular Processes	ko04146	Peroxisome	0.471475	0.7665378	0	0	1	86
ECM-receptor interaction	1	0.4908154	1.639	0.011	Environmental Information Processing	ko04512	ECM-receptor interaction	0.4908154	0.7665378	0	0	1	91
Salmonella infection	2	0.4934249	3.279	0.009	Human Diseases	ko05132	Salmonella infection	0.4934249	0.7665378	0	0	2	224
Salivary secretion	1	0.4983551	1.639	0.011	Organismal Systems	ko04970	Salivary secretion	0.4983551	0.7665378	0	0	1	93
Phospholipase D signaling pathway	2	0.5052165	3.279	0.009	Environmental Information Processing	ko04072	Phospholipase D signaling pathway	0.5052165	0.7665378	0	0	2	229
Longevity regulating pathway	1	0.505785	1.639	0.011	Organismal Systems	ko04211	Longevity regulating pathway	0.505785	0.7665378	0	0	1	95
TGF-beta signaling pathway	1	0.5094592	1.639	0.010	Environmental Information Processing	ko04350	TGF-beta signaling pathway	0.5094592	0.7665378	0	0	1	96
mRNA surveillance pathway	1	0.5203215	1.639	0.010	Genetic Information Processing	ko03015	mRNA surveillance pathway	0.5203215	0.7665378	0	0	1	99
Spinocerebellar ataxia	1	0.5238894	1.639	0.010	Human Diseases	ko05017	Spinocerebellar ataxia	0.5238894	0.7665378	0	0	1	100
Phosphatidylinositol signaling system	1	0.530947	1.639	0.010	Environmental Information Processing	ko04070	Phosphatidylinositol signaling system	0.530947	0.7665378	0	0	1	102
Circadian entrainment	1	0.530947	1.639	0.010	Organismal Systems	ko04713	Circadian entrainment	0.530947	0.7665378	0	0	1	102
Melanogenesis	1	0.530947	1.639	0.010	Organismal Systems	ko04916	Melanogenesis	0.530947	0.7665378	0	0	1	102
Inflammatory mediator regulation of TRP channels	1	0.5344372	1.639	0.010	Organismal Systems	ko04750	Inflammatory mediator regulation of TRP channels	0.5344372	0.7665378	0	0	1	103
AGE-RAGE signaling pathway in diabetic complications	1	0.5344372	1.639	0.010	Human Diseases	ko04933	AGE-RAGE signaling pathway in diabetic complications	0.5344372	0.7665378	0	0	1	103
Pancreatic secretion	1	0.541341	1.639	0.010	Organismal Systems	ko04972	Pancreatic secretion	0.541341	0.7665378	0	0	1	105
Thermogenesis	2	0.5439946	3.279	0.008	Organismal Systems	ko04714	Thermogenesis	0.5439946	0.7665378	0	0	2	246
African trypanosomiasis	1	0.5515084	1.639	0.009	Human Diseases	ko05143	African trypanosomiasis	0.5515084	0.7678700	0	0	1	108
Chagas disease	1	0.554848	1.639	0.009	Human Diseases	ko05142	Chagas disease	0.554848	0.7678700	0	0	1	109
Toxoplasmosis	1	0.5679635	1.639	0.009	Human Diseases	ko05145	Toxoplasmosis	0.5679635	0.7766078	0	0	1	113
TNF signaling pathway	1	0.5711825	1.639	0.009	Environmental Information Processing	ko04668	TNF signaling pathway	0.5711825	0.7766078	0	0	1	114
Primary immunodeficiency	1	0.57755	1.639	0.009	Human Diseases	ko05340	Primary immunodeficiency	0.57755	0.7784370	0	0	1	116
Cholinergic synapse	1	0.5838244	1.639	0.008	Organismal Systems	ko04725	Cholinergic synapse	0.5838244	0.7801102	0	0	1	118
Carbon metabolism	1	0.5991122	1.639	0.008	Metabolism	ko01200	Carbon metabolism	0.5991122	0.7882280	0	0	1	123
Growth hormone synthesis, secretion and action	1	0.6021029	1.639	0.008	Organismal Systems	ko04935	Growth hormone synthesis, secretion and action	0.6021029	0.7882280	0	0	1	124
Metabolic pathways	11	0.6051557	18.033	0.007	Metabolism	ko01100	Metabolic pathways	0.6051557	0.7882280	0	0	11	1552
Cell cycle	1	0.6167298	1.639	0.008	Cellular Processes	ko04110	Cell cycle	0.6167298	0.7929545	0	0	1	129
Epstein-Barr virus infection	2	0.6191204	3.279	0.007	Human Diseases	ko05169	Epstein-Barr virus infection	0.6191204	0.7929545	0	0	2	282
Huntington disease	2	0.6307003	3.279	0.007	Human Diseases	ko05016	Huntington disease	0.6307003	0.7929545	0	0	2	288
Purine metabolism	1	0.6335853	1.639	0.007	Metabolism	ko00230	Purine metabolism	0.6335853	0.7929545	0	0	1	135
PI3K-Akt signaling pathway	3	0.6426626	4.918	0.007	Environmental Information Processing	ko04151	PI3K-Akt signaling pathway	0.6426626	0.7929545	0	0	3	445
Lysosome	1	0.644415	1.639	0.007	Cellular Processes	ko04142	Lysosome	0.644415	0.7929545	0	0	1	139
Apelin signaling pathway	1	0.6497111	1.639	0.007	Environmental Information Processing	ko04371	Apelin signaling pathway	0.6497111	0.7929545	0	0	1	141
Estrogen signaling pathway	1	0.6497111	1.639	0.007	Organismal Systems	ko04915	Estrogen signaling pathway	0.6497111	0.7929545	0	0	1	141
Insulin signaling pathway	1	0.6600717	1.639	0.007	Organismal Systems	ko04910	Insulin signaling pathway	0.6600717	0.7993056	0	0	1	145
Signaling pathways regulating pluripotency of stem cells	1	0.6725994	1.639	0.007	Cellular Processes	ko04550	Signaling pathways regulating pluripotency of stem cells	0.6725994	0.8081621	0	0	1	150
Hippo signaling pathway	1	0.6940151	1.639	0.006	Environmental Information Processing	ko04390	Hippo signaling pathway	0.6940151	0.8135312	0	0	1	159
mTOR signaling pathway	1	0.7030851	1.639	0.006	Environmental Information Processing	ko04150	mTOR signaling pathway	0.7030851	0.8135312	0	0	1	163
Cushing syndrome	1	0.7030851	1.639	0.006	Human Diseases	ko04934	Cushing syndrome	0.7030851	0.8135312	0	0	1	163
Nucleocytoplasmic transport	1	0.7075204	1.639	0.006	Genetic Information Processing	ko03013	Nucleocytoplasmic transport	0.7075204	0.8135312	0	0	1	165
Cellular senescence	1	0.7097135	1.639	0.006	Cellular Processes	ko04218	Cellular senescence	0.7097135	0.8135312	0	0	1	166
Wnt signaling pathway	1	0.7118905	1.639	0.006	Environmental Information Processing	ko04310	Wnt signaling pathway	0.7118905	0.8135312	0	0	1	167
JAK-STAT signaling pathway	1	0.7204389	1.639	0.006	Environmental Information Processing	ko04630	JAK-STAT signaling pathway	0.7204389	0.8135312	0	0	1	171
Hepatocellular carcinoma	1	0.7204389	1.639	0.006	Human Diseases	ko05225	Hepatocellular carcinoma	0.7204389	0.8135312	0	0	1	171
Human papillomavirus infection	2	0.7290608	3.279	0.006	Human Diseases	ko05165	Human papillomavirus infection	0.7290608	0.8135312	0	0	2	346
MicroRNAs in cancer	1	0.7307743	1.639	0.006	Human Diseases	ko05206	MicroRNAs in cancer	0.7307743	0.8135312	0	0	1	176
NF-kappa B signaling pathway	1	0.7348024	1.639	0.006	Environmental Information Processing	ko04064	NF-kappa B signaling pathway	0.7348024	0.8135312	0	0	1	178
Viral carcinogenesis	1	0.7901616	1.639	0.005	Human Diseases	ko05203	Viral carcinogenesis	0.7901616	0.8676426	0	0	1	209
Proteoglycans in cancer	1	0.7948726	1.639	0.005	Human Diseases	ko05205	Proteoglycans in cancer	0.7948726	0.8676426	0	0	1	212
Systemic lupus erythematosus	1	0.802494	1.639	0.005	Human Diseases	ko05322	Systemic lupus erythematosus	0.802494	0.8698362	0	0	1	217
Human immunodeficiency virus 1 infection	1	0.8141128	1.639	0.004	Human Diseases	ko05170	Human immunodeficiency virus 1 infection	0.8141128	0.8713546	0	0	1	225
Phagosome	1	0.8210303	1.639	0.004	Cellular Processes	ko04145	Phagosome	0.8210303	0.8713546	0	0	1	230
Human T-cell leukemia virus 1 infection	1	0.8223831	1.639	0.004	Human Diseases	ko05166	Human T-cell leukemia virus 1 infection	0.8223831	0.8713546	0	0	1	231
Human cytomegalovirus infection	1	0.8263815	1.639	0.004	Human Diseases	ko05163	Human cytomegalovirus infection	0.8263815	0.8713546	0	0	1	234
Endocytosis	1	0.8531176	1.639	0.004	Cellular Processes	ko04144	Endocytosis	0.8531176	0.8886301	0	0	1	256
Tuberculosis	1	0.8542315	1.639	0.004	Human Diseases	ko05152	Tuberculosis	0.8542315	0.8886301	0	0	1	257
Transcriptional misregulation in cancer	1	0.8659486	1.639	0.004	Human Diseases	ko05202	Transcriptional misregulation in cancer	0.8659486	0.8940354	0	0	1	268
Calcium signaling pathway	1	0.8709635	1.639	0.004	Environmental Information Processing	ko04020	Calcium signaling pathway	0.8709635	0.8940354	0	0	1	273
Neuroactive ligand-receptor interaction	1	0.9295787	1.639	0.003	Environmental Information Processing	ko04080	Neuroactive ligand-receptor interaction	0.9295787	0.9393376	0	0	1	352
Herpes simplex virus 1 infection	2	0.9303769	3.279	0.003	Human Diseases	ko05168	Herpes simplex virus 1 infection	0.9303769	0.9393376	0	0	2	573
Alzheimer disease	1	0.9332774	1.639	0.003	Human Diseases	ko05010	Alzheimer disease	0.9332774	0.9393376	0	0	1	359
Olfactory transduction	1	0.9638265	1.639	0.002	Organismal Systems	ko04740	Olfactory transduction	0.9638265	0.9638265	0	0	1	438
