# Supplementary material for: Study of molecular patterns associated with ferroptosis in Parkinson’s disease and its immune signature
Source: PLoS One. 2023 Dec 21;18(12):e0295699. doi: 10.1371/journal.pone.0295699 (PMC10734959; doi:10.1371/journal.pone.0295699)
Supplement: S9 Data — (XLS) [file pone.0295699.s009.xls]

id	FRHGs score
GSM508708_con	-2.370364542
GSM508717_con	-1.414003279
GSM508720_con	-1.340651124
GSM508721_con	3.219461894
GSM508722_con	-1.57696007
GSM508723_con	3.176411729
GSM508724_con	0.049096812
GSM508725_con	-0.562134506
GSM508726_con	0.989209226
GSM508729_con	-2.153237045
GSM508730_con	-1.104557095
GSM508733_con	-2.455992271
GSM508734_con	1.189896894
GSM508735_con	-2.390186222
GSM521253_con	-3.466208708
GSM606624_con	-4.060068871
GSM606625_con	-4.540438209
GSM606626_con	-1.18162446
GSM208630_con	-3.13148141
GSM208631_con	-1.212255243
GSM208632_con	0.305174535
GSM208633_con	-1.770301149
GSM208634_con	-1.917617853
GSM208635_con	0.311419691
GSM208645_con	-0.15503227
GSM208646_con	-2.201552285
GSM208647_con	-0.853857751
GSM208648_con	-0.704923917
GSM208649_con	1.260858788
GSM208650_con	-2.16679583
GSM208651_con	-2.067365544
GSM208652_con	-1.448079794
GSM208668_con	-3.380517279
GSM505996_con	-2.461324167
GSM505997_con	-1.941450803
GSM505998_con	-2.297725752
GSM505999_con	-1.590280371
GSM506000_con	-1.546246223
GSM506001_con	-2.769736346
GSM506003_con	-2.176938285
GSM506007_con	-2.170371562
GSM506008_con	-1.929512526
GSM506013_con	2.211184649
GSM506014_con	2.657573378
GSM506019_con	2.555932233
GSM506020_con	2.329732369
GSM506023_con	1.825923969
GSM508710_treat	2.052329538
GSM508711_treat	0.023289428
GSM508712_treat	0.375375057
GSM508713_treat	1.087911509
GSM508714_treat	0.487273546
GSM508715_treat	1.551190772
GSM508716_treat	1.852785766
GSM508718_treat	1.565199776
GSM508728_treat	-1.386823075
GSM508731_treat	0.650668141
GSM508732_treat	4.435301338
GSM208636_treat	3.302362045
GSM208637_treat	0.817781859
GSM208638_treat	1.639057369
GSM208639_treat	-0.289383351
GSM208640_treat	1.776620458
GSM208641_treat	1.729987191
GSM208642_treat	1.677470768
GSM208643_treat	3.265080336
GSM208644_treat	0.570805087
GSM208653_treat	1.429944786
GSM208654_treat	2.176652774
GSM208655_treat	1.967151382
GSM208656_treat	0.348649133
GSM208657_treat	0.745782931
GSM208658_treat	1.284414305
GSM208659_treat	2.648060569
GSM208660_treat	-0.074911248
GSM208661_treat	1.013700109
GSM208662_treat	-1.317797034
GSM208663_treat	2.79340288
GSM208664_treat	0.647535617
GSM208665_treat	1.559242916
GSM208666_treat	0.50038643
GSM208667_treat	-0.14436721
GSM506002_treat	-0.619006556
GSM506004_treat	-1.963804993
GSM506005_treat	-1.451848111
GSM506006_treat	-1.795607657
GSM506009_treat	-1.396635274
GSM506010_treat	-1.595675956
GSM506011_treat	-3.049532601
GSM506012_treat	-1.923540646
GSM506015_treat	3.519149515
GSM506016_treat	2.734571277
GSM506017_treat	2.4773221
GSM506018_treat	3.0615007
GSM506021_treat	2.922993465
GSM506022_treat	2.745899431
