# Supplementary material for: Study of molecular patterns associated with ferroptosis in Parkinson’s disease and its immune signature
Source: PLoS One. 2023 Dec 21;18(12):e0295699. doi: 10.1371/journal.pone.0295699 (PMC10734959; doi:10.1371/journal.pone.0295699)
Supplement: S10 Data — (XLS) [file pone.0295699.s010.xls]

id	B cells naive	B cells memory	Plasma cells	T cells CD8	T cells CD4 naive	T cells CD4 memory resting	T cells CD4 memory activated	T cells follicular helper	T cells regulatory (Tregs)	T cells gamma delta	NK cells resting	NK cells activated	Monocytes	Macrophages M0	Macrophages M1	Macrophages M2	Dendritic cells resting	Dendritic cells activated	Mast cells resting	Mast cells activated	Eosinophils	Neutrophils
GSM508717_con	0.072574254089405	0.0718285132345895	0.0409438018303734	0	0.0391326885416482	0.000900248777130182	0.00504919429100418	0.0279228447603109	0	0.101923850647143	0	0.0082179528212348	0.261603116958114	0.0350982296974532	0.0324882831288788	0.150826168358525	0.0271716262251227	0	0.0285056546015999	0	0.0221151630584505	0.0736984089790159
GSM508720_con	0.142309536242235	0	0.117062822955989	0	0	0.00218258993970631	0	0.0574069710050855	0.0269359896300585	0.122005074975767	0	0	0.0483933483544238	0	0.0772956652447315	0.234262602443532	0.0625731981480965	0	0.0229418487916298	0	0	0.0866303522687457
GSM508721_con	0.218428198115416	0	0.0949402793313148	0	0.0365114648652299	0.0430933640863192	0	0.00997420333791772	0.0333278721489557	0.121660786174701	0	0	0.118490532191612	0.0132226319361444	0.0339552532061857	0.166723163967441	0.0257405156499378	0	0	0.0170861696645994	0	0.0668455653242248
GSM508722_con	0.0985050926944689	0	0.0894147935907742	0.0197715935871949	0	0.0108262658467382	0.00730208151575423	0.0318640548492552	0.023268199016664	0.118998806756885	0	0.00021137393630213	0.160816728576173	0	0.0394668679932171	0.212706736148306	0.101630744534371	0.00289636911119457	0.0137710293442958	0	0.00929419885697982	0.059255063641426
GSM508723_con	0.140757427242135	0	0.0841054165851006	0.0227833525989759	0.0566633000175073	0	0.0056648087082324	0.0366277130863372	0.0280103003914694	0.0501486176882955	0.0217693033295832	0	0.126730652011874	0.121473791417617	0.0568253237841023	0.148329168508571	0.0303004092047967	0	0	0.0353754412441437	0	0.0344349741812597
GSM508724_con	0	0.0352120868688854	0.0705515055798546	0	0	0.111194833985486	0	0.035264942800438	0.00870626287298341	0.00830762241755058	0	0.00490442979419157	0.20539238771168	0	0.0478852811930693	0.216085541636339	0.049312002618557	0	0.10277641498087	0	0	0.104406687540096
GSM508725_con	0.117863623754937	0.0112474175515522	0.0941399978722296	0	0.06043727179024	0	0	0.00418316659528077	0.0482940515304086	0.106510528754802	0	0	0.156496475873945	0	0.0586566764520402	0.198443296431237	0.0483768385821823	0	0.0210557888316175	0	0	0.0742948659795277
GSM508726_con	0.100838597038338	0	0.0634646978013079	0.0858843922550156	0	0.0202369579317021	0	0	0.0159902151974712	0.00623168524932985	0	0.0283240565036417	0.262814672304155	0	0.0550613080648453	0.226487130298657	0.0401582883193456	0	0.059500037005461	0	0	0.0350079620307298
GSM508734_con	0.185008725404888	0.0140481698875819	0.0821314729733848	0	0.0320858642540783	0.0596703580209815	0.0234622241698151	0.0522026716353081	0	0.171840685861039	0	0	0	0	0.068083239629411	0.158089248770628	0.0114631330875614	0	0	0.0186598497370162	0	0.123254356568306
GSM208631_con	0	0.120489900281684	0.106872911309013	0.0612576404081012	0	0	0	0.031972849535751	0.0288421791979346	0.0574868852503102	0	0.0066721598420876	0.0197307707735094	0	0.111946507214381	0.260808655786581	0.082322606057934	0	0.00840912074883591	0.010360058226895	0.0141250529946234	0.0787027023723586
GSM208633_con	0.101551624607191	0	0.0314349279136738	0.0191373623256429	0	0.0192398252532807	0	0.0134120700531189	0	0	0.0146909614137572	0.00927816963376798	0.358476326747072	0	0.0276940243602997	0.275202484331254	0.00962867254942336	0	0.0174472833492425	0	0.0418613854863362	0.06094488197594
GSM208635_con	0.130099710231844	0	0.0319042013637107	0.119803724476249	0	0.0759491324065421	0	0.0136653294255041	0	0	0	0.0221101321314712	0.211644130517083	0.0106387734822434	0.0927578464652269	0.180201427765698	0.017123172212773	0	0.0708225538394249	0	0	0.0232798656822299
GSM208647_con	0.0319839468020711	0.027276914040375	0.0495890163696833	0	0	0.156290276084156	0	0.000359203442144069	0	0.0920139455347575	0	0.1120860676867	0.0116301247241474	0	0.177153600135172	0.150437879568336	0.0669679399985453	0	0	0.0510647315388442	0.0212343359000245	0.0519120181750438
GSM208648_con	0.0380045864646742	0.0292788454998426	0.105146188185022	0	0.00978883166714392	0.04160403491669	0	0.0716971863303	0	0.0512515785179697	0.0178169717034406	0	0.0286160768503889	0	0.0466775518734481	0.348314766971498	0.102859724180448	0	0.0728483248728678	0	0	0.0360953319662668
GSM208649_con	0.171696873148994	0	0.0760239219242934	0.0754642105020307	0	0.098671819987917	0	0.0206111137061682	0.0424219106513679	0.02719646837712	0.0124285520623088	0	0.028772227153089	0	0.0415404823507608	0.314789039764719	0.0159738596167973	0	0.0038340200720835	0.0340164715392748	0	0.036559029143076
GSM208650_con	0.056052050274366	0.0100540674726443	0.024904296940517	0.0892089110870525	0	0.0310411575165617	0.00784249154818289	0.0133431551668108	0.0165427961242406	0.0467840411237844	0	0	0.15447628591287	0	0.0352698381716776	0.285420354563829	0.0360185035015393	0	0	0.021702002446654	0.0645585997549121	0.106781448394358
GSM505997_con	0.108538128513541	0	0.033238984436182	0	0.0102294379354843	0.0788411774663781	0.0174436392452165	0.0242316309925815	0	0.123153290168573	0	0	0.101862403464512	0	0.0563502506707672	0.232118585500944	0.0125064205783505	0	0.0822279876265156	0	0.0295399232771587	0.0897181401237957
GSM506000_con	0.148792294134996	0	0.0983391367168237	0	0.0290795997749041	0.104746523169353	0.0643801607548742	0	0	0.0640919821382385	0	0	0.0569881215813638	0.0325613615873185	0.0579382450250805	0.126402341646772	0.0108627099534338	0	0	0.0555084429037183	0.0941335273602916	0.0561755532528316
GSM506001_con	0.111338020265256	0	0.0376601933213714	0	0.0990835733651986	0.00955001544315009	0.0610646039078565	0.00807947004147068	0	0.14648474434083	0	0	0.0892460901752949	0	0.040260338763089	0.25975821733957	0	0	0.0543705276494567	0	0.0338387709076054	0.0492654344798506
GSM506007_con	0.110538365953225	0	0.0587299735018533	0	0.0163800956942726	0.0617876397091015	0.0426121048709727	0.0258345352572563	0	0.108900371702202	0.0200742841317063	0	0.11307856343885	0	0.0563603796567556	0.189098121626385	0.0288614709560313	0	0	0.0407287024867158	0.0354851199918997	0.0915302710227738
GSM506008_con	0.0816565984077844	0	0.0553569453740785	0	0.0415576877579637	0.0621911298791354	0.0256058636295078	0.0202580653681885	0	0.0941601556095017	0.0307238614044484	0	0.244605438195914	0	0.0360823787370554	0.146714244892126	0.0203815402122198	0	0.00706522778944617	0	0.0709404933571385	0.0627003693854925
GSM506019_con	0.10262210176533	0	0.0760711834357833	0.0967188381140175	0	0.0541090839439414	0	0.00971834192730296	0.0113369298996806	0	0.0421776538247084	0	0.135759621345428	0	0.0583800596631795	0.294504452859307	0.0216480613206596	0	0.0185585087990384	0	0.00744045832975428	0.070954704771869
GSM506020_con	0.13968289027363	0	0.123952819136576	0.141016547430755	0.0859798509502795	0	0	0.0353581199108419	0	0	0.034754285665121	0	0.0687311597310979	0	0.0205884862052624	0.194903359145045	0.0335263677806021	0.00829196476570727	0.0121243609240058	0.00250280172961296	0.00480669109760781	0.093780295253856
GSM508710_treat	0.158964008911832	0.0105000308274998	0.0942384969976819	0	0.070392573636842	0	0	0.0431502266719775	0.0176499928295878	0.118308765372546	0	0	0.0245124174490492	0.0372774046922949	0.0596276559394614	0.178113000262178	0.0274024017209527	0	0.0463605947404266	0.0199449009934413	0	0.093557528954228
GSM508712_treat	0.113001908471647	0.0369541589854396	0.0828265011618384	0	0	0.0634279585330083	0	0.0507063769128829	0.0139873193179942	0.124557593432108	0	0.019276129966205	0.0936103992462297	0	0.0899926762195339	0.18940484758768	0.0245029163161957	0	0	0.0438887030401601	0	0.0538625108090773
GSM508713_treat	0.141833813918561	0	0.120283894280704	0	0	0.0099309471105939	0.0236549236891585	0.0575998728763962	0.0353097674155966	0.0975560893706154	0	0	0.0441739165511419	0	0.0396354572563188	0.231681348015046	0.0499077511937355	0	0	0.0272429440760083	0.0187307562189555	0.102458518027169
GSM508714_treat	0.137360183012641	0	0.0834407002306313	0.0317005937993197	0.00592774857025267	0	0.0231800177365294	0.0122654712320092	0.0211248212793025	0.071143856521575	0.0275269344236765	0	0.0955220316038374	0.0836954096188205	0.0428744740685244	0.204262888386223	0	0	0	0.024901977304268	0.0149123492352739	0.120160542977115
GSM508716_treat	0.129904306232928	0	0.119215160645792	0	0.00879083351237155	0	0.0250610080974402	0.0578297233152319	0.0475202159630481	0.0940178624329697	0.0154043944030034	0	0	0	0.0808766391292671	0.241227360790947	0.0414707632898088	0	0.000751041988483402	0.0523745664938203	0	0.0855561237048888
GSM508718_treat	0.0655838691300799	0.0705427575954139	0.091647350483815	0.0589256055549711	0	0	0	0	0.0642210604059037	0.0498954644893118	0.0242468597865531	0	0.213378105870573	0	0.0402573396935191	0.185151791112796	0.0194838952466769	0	0	0.0235203978492286	0	0.0931455027811576
GSM508728_treat	0.134902445739355	0	0.104020355420273	0.00930401140270645	0.0346485740323243	0.0173669585396435	0	0.0313111495636045	0	0.0942982527252851	0	0	0.105860469543003	0	0.0278090465663605	0.282973367291733	0.0373164455132478	0	0.00296523496253269	0.0169125198052368	0.0339532824468746	0.06635788644782
GSM508731_treat	0.10954274649995	0	0.101648780844438	0.140409048363257	0	0	0	0.0257963222373364	0.0110896695786512	0	0	0	0.26262200258505	0.0112658176941689	0.0121373751246055	0.198252172556474	0	0	0.0377415877797031	0	0.00721389753561417	0.0822805792007523
GSM508732_treat	0.102310148594248	0	0.0687924915535547	0	0	0.0731542564085108	0	0.0505381670732899	0	0.0708027207683811	0.0249529789638784	0	0.173077157306238	0	0.0340565306739358	0.260371752788851	0.0203230322585861	0.0160129620388062	0	0.0635497018691169	0	0.0420580997026032
GSM208637_treat	0.0975055800738264	0	0.0239248139331627	0	0	0.061037745296817	0	0.00810745651062674	0	0.0588700833395456	0.00931863600812181	0.000952550040703983	0.320045651697018	0	0.0328631696505319	0.244670855759377	0.0341330075537042	0.00280213703079903	0	0.0366731102548653	0.00991466922090584	0.0591805336299938
GSM208639_treat	0.150174759901457	0	0.0889158221311443	0	0.0730048223163989	0.0293399997145728	0	0.000792786682876417	0.000387700633964327	0.133092133339598	0.0167177509751214	0	0.194970068562632	0.044279576542176	0.0437079343074697	0.102246693945667	0.0213346862699215	0	0	0.0129249978510745	0.0221373176017297	0.0659729492241967
GSM208640_treat	0.148637423118982	0	0	0.149717331227736	0	0	0.031711104920689	0.0400263582453991	0.0120206368421457	0.00477831326153796	0	0	0.173143194876903	0	0.0712952046386096	0.224639556689542	0.060742535267798	0	0	0.0284917503266508	0.0269376877399393	0.0278589028440666
GSM208644_treat	0.0747986960924302	0	0.0693314483685237	0	0	0.0962044268444296	0	0.0193520451077626	0.005879939707638	0.0612053542215452	0.0232514256651289	0	0.109403604278793	0	0.0815519763507203	0.139110472658236	0.0245991992452015	0	0	0.0704135041228145	0	0.224897907336777
GSM208654_treat	0.0841238860814953	0	0.0018252908004129	0	0.0246078951139616	0.0510738777333515	0	0	0	0.0780905118414729	0	0.0715382609153598	0.262116085378041	0	0.0934496188061396	0.195089464979448	0.018990273513567	0	0	0.0763362387256531	0.0251906368183192	0.0175679592927782
GSM208655_treat	0.190685127086518	0	0.0938369444023707	0.0333073831326673	0	0.0639015369921157	0.0250917905745233	0	0.0720400140294783	0	0.0479570784519206	0	0.0323594796261771	0.0272567745470565	0.0430522076108208	0.171802897673626	0.0272834642519275	0	0.045542312162576	0	0.0447093234680801	0.0811736659901424
GSM208656_treat	0.0959413741370768	0	0.0192539315996517	0	0	0.0988079855859568	0	0	0.0633624506982803	0	0.106142116032393	0	0.290463835126518	0	0.0319621527623533	0.11620478852897	0.0174120115270605	0	0	0.0452553180222286	0.0215220448693118	0.0936719911101991
GSM208657_treat	0.108893735886735	0	0.0307979117452955	0.171519143682803	0	0	0.0542665684750409	0	0	0.0762228654399313	0	0	0.143336616765393	0	0.0141965589746166	0.300314878543009	0.00190386524592191	0.00232021363474514	0.0254710014748258	0	0.0193238346945187	0.0514328054371639
GSM208660_treat	0.16666968839863	0	0.0441938383674345	0	0	0.0969638912769561	0	0.0242963501405951	0.0171863136624218	0.0668396652187991	0.0609237196319313	0	0.203123836993392	0.0642457557336903	0.0253064056794787	0.0964523435705395	0.00269951131032221	0.0113625922296231	0.0287478724112086	0	0.0244715122810954	0.0665167030938818
GSM208661_treat	0.118022928246092	0	0.0723475727182243	0.0435730958232198	0.0120938831056767	0	0	0.0206441077547828	0.0334312875170124	0.0240619236379789	0.0614231310130228	0	0.0489119633370209	0	0.0391489517631531	0.363520436441697	0.043879311042913	0	0.0692778016800824	0	0.0224740260332355	0.0271895798858885
GSM208662_treat	0.217809028647849	0	0.096736054392139	0.00347519142323558	0	0.110824922511839	0	0.0492145180378299	0.0454930767263951	0.0522956571764953	0.00214527863732457	0	0.0156905115262622	0.123818195885363	0.0496541973933443	0.119325408740808	0	0	0.0397473129002988	0	0	0.0737706460008162
GSM208663_treat	0.116611721113161	0.0584526003192031	0.0796888227540675	0.00102984158708876	0	0	0	0.0259850092806039	0.0957759026030232	0.113831840979689	0	0	0.0308457411796683	0.0396853953464569	0.0645144907678929	0.229268902648937	0.0710333626981544	0	0	0.033493425777305	0.0109613535372604	0.0288215894074888
GSM208664_treat	0.130455109478925	0	0.00485116253156878	0.0158852338269092	0	0	0	0.0322505075644324	0.0794685494537086	0.0188961608876697	0.0703499658575367	0	0.33393962469828	0.0195852047015049	0.0358721808214408	0.147783540290855	9.41206343324421e-05	0	0	0.0166501067033798	0.0176598918309233	0.0762586407185333
GSM208667_treat	0.125295869448697	0	0.042877388287475	0	0	0.132030189677558	0	0.043519315906203	0	0.0209759919172036	0.0704842243235621	0	0.288309831353814	0.00295891426687385	0.0175857848344292	0.080441615826484	0	0	0.00744053457387287	0.00397660719829256	0.0775167300156465	0.0865870023698883
GSM506002_treat	0.120863240129369	0	0.0767692215110891	0	0.0618588886855141	0.0185430172085688	0	0.0256325807608948	0	0.0716122353095707	0.0142660956878376	0	0.0111967671638771	0	0.0450853917009811	0.235844872398081	0.0788902219153254	0	0.0437080996138354	0	0.0216623418686164	0.174067026046439
GSM506005_treat	0.0111820751759244	0.120736731755232	0.0468800288608072	0.0548970030682506	0	0	0	0.0462420619797636	0.0152392508935258	0.0481933466657549	0	0.0259114808960584	0.0883655280738661	0	0.0329120204377787	0.111610422425635	0.0350471747039602	0.0198484826998492	0	0.0768895730981808	0.076981425266999	0.189063393998414
GSM506006_treat	0.107475290891838	0	0.0693547077415195	0	0	0.206291250193869	0.0132032534842711	0	0.0162322328572869	0.145588017844646	0	0	0.0651370697005156	0	0.0447747571798421	0.102531366118568	0.0437780011865624	0	0	0.10489465269968	0.00562234176173874	0.0751170583396634
GSM506012_treat	0.0979589654262451	0	0.0575579958412757	0	0.109462526357553	0.031562447463448	0	0.00572123372544703	0	0.123680055032017	0.00891756243344907	0	0.172752165219883	0	0.0377743061951692	0.216733881621139	0	0	0.0586338848887462	0	0.0167425036934673	0.0625024721021604
GSM506015_treat	0.0791271883171848	0	0.105935617820353	0.120755357420572	0	0	0	0.0249413725163376	0.0677999657131499	0	0.0471645279379299	0	0.00726967018474805	0.0277626589167979	0.0526502741404441	0.215109944619695	0.0787242520802218	0	0.0391235323184334	0	0	0.133635638014133
GSM506016_treat	0.216858164611893	0	0.0693638997370105	0.0264296021878096	0	0.0730506896970121	0	0.0140957589510665	0.0506117912584129	0	0.037004283555755	0	0.10087681472626	0.0654039139512925	0.0649037185580149	0.150157643329974	0.0161774676457854	0	0.0215822744388316	0	0	0.0934839773508818
GSM506017_treat	0.10766471687006	0	0.0663521103900135	0	0.048157400530225	0.00586794629443677	0.0372982270756057	0.0491477734706162	0	0.0811216209561321	0.0553062572643334	0	0.0658805561730812	0	0.0788393219414052	0.169689972428326	0.0682766463934572	0	0	0.0155828218109144	0	0.150814628401393
GSM506018_treat	0.119195737109627	0	0.0633827447167782	0.0678563460159965	0.0340296886929706	0	0	0.0181096107283055	0.0255016921076996	0	0.0779504382155998	0	0.136323772627509	0.0082358312956671	0.0301207651812199	0.264019271563182	0.0268286823563907	0.000697139437640563	0	0.0214788507630003	0	0.106269429188414
GSM506021_treat	0.0971242908873016	0	0.0471464643561859	0.00435319271640865	0	0.0735079076274956	0.00360526768142115	0	0.0442251407659612	0.0459838962269525	0.0687056618607732	0	0.160249188888366	0.0201628904828117	0.023141973683285	0.123958878460792	0.0406720054276359	0.00667180972955758	0	0.0728216847721436	0.0209920554636803	0.146677690969228
GSM506022_treat	0.0281346856329015	0.063651978574617	0.0414539057056971	0.0779079265417608	0	0.0337006765979221	0	0.0125612110504724	0.0748266623483015	0	0.029159253257992	0	0.162815746806333	0	0.0632876051851441	0.237592153831765	0.0190534356107349	0	0	0.0655115196148846	0	0.0903432392414746
