# Supplementary material for: Study of molecular patterns associated with ferroptosis in Parkinson’s disease and its immune signature
Source: PLoS One. 2023 Dec 21;18(12):e0295699. doi: 10.1371/journal.pone.0295699 (PMC10734959; doi:10.1371/journal.pone.0295699)
Supplement: S11 Data — (XLSX) [file pone.0295699.s011.xlsx]

## Sheet: Sheet1
NUPR1
ID	Description	setSize	enrichmentScore	NES	pvalue	p.adjust	qvalue	rank	leading_edge	core_enrichment
KEGG_CELL_CYCLE	KEGG_CELL_CYCLE	114	-0.366829	-1.62167	0.00122609	0.224375	0.224375	2388	tags=32%, list=20%, signal=25%	CCNA1/CDKN1B/TTK/CDC7/ATM/ORC5/ANAPC10/CDC14B/PCNA/RBL1/CCND2/CCNH/CREBBP/RBL2/CDC45/STAG2/PLK1/CCNB2/CCNE1/ORC6/CDKN2C/MCM2/ORC1/DBF4/CDC27/SMC1A/CDC23/MAD2L1/GSK3B/CCNE2/GADD45A/ATR/ORC2/RB1/E2F3/CCND1
KEGG_PYRIMIDINE_METABOLISM	KEGG_PYRIMIDINE_METABOLISM	77	0.41875	1.62412	0.00307652	0.281502	0.281502	1500	tags=25%, list=13%, signal=22%	POLR2J/NME3/CAD/TK1/POLR2L/UCKL1/NT5C/TXNRD2/POLD4/POLD2/POLR2E/NUDT2/POLA2/POLR2F/NT5M/DTYMK/POLR3K/POLE/POLR1D
KEGG_NICOTINATE_AND_NICOTINAMIDE_METABOLISM	KEGG_NICOTINATE_AND_NICOTINAMIDE_METABOLISM	17	0.558201	1.55739	0.0365938	0.947653	0.947653	984	tags=29%, list=8%, signal=27%	NT5C/ENPP3/QPRT/NADSYN1/NT5M
KEGG_RIBOSOME	KEGG_RIBOSOME	69	0.394	1.51258	0.0200789	0.947653	0.947653	4232	tags=49%, list=36%, signal=32%	RPL29/RPL37A/RPL23A/RPS4Y1/RPL36/RPS28/RPL41/RPL27A/RPS5/RPL18/RPS21/RPL19/RPL34/RPS9/RPL14/RPL35/RPS4X/RPL11/RPL38/RPS6/RPS10/RPL31/RPL9/RPS12/RPL12/RPS7/UBA52/RPL24/RPS18/RPS17/RPL26L1/RPS15/RPL15/RPL8
KEGG_REGULATION_OF_AUTOPHAGY	KEGG_REGULATION_OF_AUTOPHAGY	31	-0.442231	-1.49502	0.0397205	0.947653	0.947653	4352	tags=61%, list=37%, signal=39%	IFNG/ULK1/IFNA8/ATG3/IFNA5/PRKAA2/BECN1/IFNA7/IFNA17/PIK3C3/PIK3R4/IFNA10/IFNA14/IFNA13/PRKAA1/IFNA16/ATG12/IFNA4/IFNA21
KEGG_PURINE_METABOLISM	KEGG_PURINE_METABOLISM	131	0.326706	1.38058	0.0279889	0.947653	0.947653	1515	tags=21%, list=13%, signal=19%	POLR2J/NME3/POLR2L/PKM/NT5C/ENPP3/ADCY6/PDE6B/NPR1/POLD4/AK1/POLD2/POLR2E/NUDT2/POLA2/GMPR/PDE2A/POLR2F/NT5M/GUK1/POLR3K/PDE5A/ADCY8/PDE9A/POLE/POLR1D/PDE6G/NUDT9
KEGG_HUNTINGTONS_DISEASE	KEGG_HUNTINGTONS_DISEASE	137	0.317135	1.35448	0.0344137	0.947653	0.947653	3132	tags=32%, list=26%, signal=24%	NDUFB7/POLR2J/NDUFA4L2/POLR2L/BAX/PPID/NDUFA7/CREB3/POLR2E/COX7A1/POLR2F/NDUFS7/CLTB/AP2M1/GRIN1/DLG4/DNALI1/NDUFV1/DCTN1/DCTN2/UQCRC1/CYC1/UQCR11/HIP1/HTT/POLR2I/DCTN4/NDUFB4/TAF4B/NDUFA2/COX5B/COX8A/AP2S1/POLR2C/SP1/NDUFA3/TP53/COX4I1/CASP9/PLCB2/GPX1/POLR2H/TGM2/DNAH3
ADAM23
ID	Description	setSize	enrichmentScore	NES	pvalue	p.adjust	qvalue	rank	leading_edge	core_enrichment
KEGG_LEISHMANIA_INFECTION	KEGG_LEISHMANIA_INFECTION	66	-0.548559	-2.0769	1.99967e-06	0.000365939	0.000305212	3066	tags=55%, list=26%, signal=41%	JUN/MAPK3/IFNGR1/C3/NFKBIB/MYD88/CR1/HLA-DPB1/JAK2/HLA-DPA1/TLR4/IRAK1/HLA-DMB/ITGA4/IL12B/HLA-DRB1/HLA-DRA/RELA/HLA-DQB1/HLA-DMA/PTPN6/PTGS2/IFNGR2/MAPK12/ITGB2/STAT1/NFKB1/CYBA/TGFB1/NCF1/HLA-DQA1/NFKBIA/TLR2/FOS/FCGR2A/NCF4
KEGG_RIBOSOME	KEGG_RIBOSOME	69	-0.51378	-1.97899	4.94119e-05	0.00301413	0.00251394	4380	tags=62%, list=37%, signal=40%	RPS8/RPS16/RPL24/FAU/RPS27A/RPL10A/RPL8/RPL32/RPS29/RPL34/RPL5/RPS15A/RPS17/RPL36AL/RPL35A/RPL12/RPL35/RPS21/RPS6/RPL23A/RPLP0/RPL15/RPL30/RPL11/RPL14/RPL3L/RPL3/RPS9/RPS10/RPL31/RPL9/RPS5/RPL38/RPS12/RPS4X/RPL27A/RPS28/RPL19/RPL36/RPL41/RPL29/RPL18/RPL37A
KEGG_ANTIGEN_PROCESSING_AND_PRESENTATION	KEGG_ANTIGEN_PROCESSING_AND_PRESENTATION	73	-0.483582	-1.8812	3.9421e-05	0.00301413	0.00251394	2530	tags=47%, list=21%, signal=37%	CD4/KIR2DL1/HLA-DPB1/HSPA4/PSME1/HSPA1B/RFXAP/HLA-DPA1/TAPBP/HLA-C/HLA-DMB/IFNA6/CTSB/CD74/HLA-A/HSPA5/HLA-DRB1/HLA-DRA/HLA-DQB1/HLA-DMA/HLA-B/HLA-E/PDIA3/CTSS/IFI30/HLA-G/CALR/HLA-F/LGMN/HLA-DQA1/TAP1/RFXANK/HSPA1L/HSPA6
KEGG_ALLOGRAFT_REJECTION	KEGG_ALLOGRAFT_REJECTION	33	-0.611146	-2.0068	9.6698e-05	0.00316077	0.00263624	2426	tags=55%, list=20%, signal=44%	CD86/HLA-DPB1/HLA-DPA1/HLA-C/HLA-DMB/HLA-A/IL12B/PRF1/HLA-DRB1/HLA-DRA/IL5/HLA-DQB1/HLA-DMA/HLA-B/HLA-E/HLA-G/HLA-F/HLA-DQA1
KEGG_INTESTINAL_IMMUNE_NETWORK_FOR_IGA_PRODUCTION	KEGG_INTESTINAL_IMMUNE_NETWORK_FOR_IGA_PRODUCTION	41	-0.571924	-1.97285	0.000103632	0.00316077	0.00263624	2426	tags=49%, list=20%, signal=39%	CD86/HLA-DPB1/HLA-DPA1/IL15/TNFSF13/CXCL12/HLA-DMB/ITGA4/CCR10/HLA-DRB1/HLA-DRA/IL5/HLA-DQB1/HLA-DMA/TNFRSF17/IL15RA/TGFB1/HLA-DQA1/ITGB7/LTBR
KEGG_CYTOKINE_CYTOKINE_RECEPTOR_INTERACTION	KEGG_CYTOKINE_CYTOKINE_RECEPTOR_INTERACTION	234	-0.349536	-1.62006	0.000101875	0.00316077	0.00263624	2191	tags=27%, list=18%, signal=22%	IL13RA1/IL19/IL15/CXCL10/TNFSF13/IL26/CCL5/CXCL12/IL2RG/IL12RB2/IFNAR2/CXCR3/KITLG/IFNA6/IL3RA/CCL19/ACVR2B/CCR10/CXCL8/IL12B/CCL22/TNFRSF14/CXCL11/FLT3LG/IL6R/TNFSF10/IL5/IL10RB/TNFRSF11B/IL17RA/TNFRSF10B/TGFBR2/TNFRSF12A/IFNGR2/IL18R1/IL18/TNFRSF17/IL10RA/TNFRSF10D/CXCR2/CSF1R/CXCL3/IL15RA/TGFB1/XCL2/IL1RAP/CCL7/IL17A/CSF2/CXCL2/TNFRSF1A/VEGFB/CCR6/CCR5/CSF3R/TNFRSF1B/IL1R2/LTBR/PLEKHO2/PDGFRB/…
KEGG_VIRAL_MYOCARDITIS	KEGG_VIRAL_MYOCARDITIS	66	-0.479262	-1.81453	0.000283693	0.00741656	0.0061858	2426	tags=45%, list=20%, signal=36%	CD86/HLA-DPB1/HLA-DPA1/CASP8/HLA-C/DAG1/CASP9/HLA-DMB/RAC2/HLA-A/PRF1/RAC1/MYH2/HLA-DRB1/MYH4/MYH8/HLA-DRA/HLA-DQB1/HLA-DMA/HLA-B/HLA-E/CAV1/MYH1/HLA-G/ITGB2/HLA-F/ITGAL/HLA-DQA1/MYH9/MYH3
KEGG_ALANINE_ASPARTATE_AND_GLUTAMATE_METABOLISM	KEGG_ALANINE_ASPARTATE_AND_GLUTAMATE_METABOLISM	27	0.632471	1.95973	0.000637269	0.0129578	0.0108075	1874	tags=48%, list=16%, signal=41%	GAD1/GAD2/GLS2/GOT1/GLS/CPS1/NIT2/AGXT/ASNS/GOT2/ALDH5A1/ASL/ABAT
KEGG_LEUKOCYTE_TRANSENDOTHELIAL_MIGRATION	KEGG_LEUKOCYTE_TRANSENDOTHELIAL_MIGRATION	107	-0.412847	-1.71412	0.000584694	0.0129578	0.0108075	2114	tags=35%, list=18%, signal=29%	MMP2/MYL12A/CLDN1/CXCL12/RAC2/ITGA4/ACTN3/AFDN/VASP/RAC1/JAM2/MMP9/CYBB/CTNNB1/MYLPF/MSN/PLCG1/PECAM1/OCLN/CLDN4/CLDN3/PXN/MAPK12/ITGB2/VCAM1/CYBA/F11R/SIPA1/ITGAL/NCF1/GNAI2/RAPGEF3/CDH5/CLDN15/ACTN4/NCF4/MYL9
KEGG_FOCAL_ADHESION	KEGG_FOCAL_ADHESION	189	-0.332995	-1.51084	0.00117019	0.0214144	0.0178607	3112	tags=40%, list=26%, signal=30%	THBS2/CAV2/LAMC2/JUN/MAPK3/PIK3R5/DIAPH1/PIK3CD/LAMC1/PIK3CG/FLT1/COL1A1/ITGB4/CAPN2/BIRC3/PDGFB/LAMB4/AKT1/ACTN1/COL6A1/ITGA8/HRAS/PGF/CCND3/LAMB2/COL5A1/SHC2/THBS4/FLNB/MYL12A/FN1/RAF1/BAD/COL3A1/PAK4/FLNC/RAC2/ITGA4/COL1A2/COL4A1/ACTN3/VASP/MAPK8/COL11A2/RAC1/TNC/CTNNB1/MYLPF/LAMC3/COL5A3/COL4A2/ITGA10/CAV1/MYLK3/ITGA1/PXN/LAMA5/SHC1/LAMB1/COL6A2/IBSP/RAPGEF1/ILK/PPP1CA/TLN1/ITGA5/ITGA7/ITGB7/…
KEGG_SYSTEMIC_LUPUS_ERYTHEMATOSUS	KEGG_SYSTEMIC_LUPUS_ERYTHEMATOSUS	48	-0.490177	-1.75756	0.00224404	0.0373327	0.0311374	2850	tags=46%, list=24%, signal=35%	C3/GRIN2B/ACTN1/CD86/HLA-DPB1/HLA-DPA1/HLA-DMB/ACTN3/HLA-DRB1/HLA-DRA/C8A/C1R/C1S/C1QB/HLA-DQB1/HLA-DMA/FCGR2B/C1QA/SNRPB/HLA-DQA1/ACTN4/FCGR2A
KEGG_GRAFT_VERSUS_HOST_DISEASE	KEGG_GRAFT_VERSUS_HOST_DISEASE	34	-0.530167	-1.75413	0.00253979	0.0387318	0.0323044	2460	tags=50%, list=21%, signal=40%	KIR2DL1/CD86/HLA-DPB1/HLA-DPA1/HLA-C/HLA-DMB/HLA-A/PRF1/HLA-DRB1/HLA-DRA/HLA-DQB1/HLA-DMA/HLA-B/HLA-E/HLA-G/HLA-F/HLA-DQA1
KEGG_PYRUVATE_METABOLISM	KEGG_PYRUVATE_METABOLISM	33	0.546191	1.78386	0.00384205	0.0502211	0.041887	2378	tags=45%, list=20%, signal=36%	LDHC/MDH1/PCK1/DLAT/ACAT2/ME1/DLD/PDHB/ME3/ACACA/GLO1/ACYP1/ALDH3A2/LDHA/MDH2
KEGG_NOD_LIKE_RECEPTOR_SIGNALING_PATHWAY	KEGG_NOD_LIKE_RECEPTOR_SIGNALING_PATHWAY	55	-0.457211	-1.67528	0.00362216	0.0502211	0.041887	1637	tags=35%, list=14%, signal=30%	CXCL8/MAPK8/TRIP6/PYCARD/IKBKB/RELA/CASP1/CASP5/RIPK2/TNFAIP3/IL18/MAPK12/MEFV/NFKB1/NFKBIA/CCL7/CXCL2/CXCL1/CCL2
KEGG_OXIDATIVE_PHOSPHORYLATION	KEGG_OXIDATIVE_PHOSPHORYLATION	83	0.416369	1.6577	0.00633111	0.0694186	0.0578988	3653	tags=54%, list=31%, signal=38%	NDUFA5/ATP6V1G2/ATP6V1A/COX11/ATP6V1H/NDUFS1/NDUFA8/UQCRHL/COX6C/ATP6V1B2/NDUFAB1/ATP6V1C1/ATP6V0A1/UQCRC2/COX7A2/NDUFV2/ATP6V1D/SDHA/ATP12A/ATP6V1B1/PPA1/CYC1/COX6A1/NDUFA4/NDUFA7/UQCRC1/ATP6V1E1/NDUFB5/COX6A2/ATP6V1G1/UQCR10/NDUFA9/COX7B/NDUFC1/NDUFS2/NDUFA10/PPA2/NDUFS6/NDUFS4/UQCRFS1/NDUFA1/NDUFB1/SDHC/COX6B1/NDUFS3
KEGG_CARDIAC_MUSCLE_CONTRACTION	KEGG_CARDIAC_MUSCLE_CONTRACTION	62	0.435751	1.63614	0.00644872	0.0694186	0.0578988	3062	tags=42%, list=26%, signal=31%	CACNA2D3/RYR2/CACNG3/SLC9A6/CACNG1/CACNA2D2/CACNB2/CACNB3/CACNA2D1/UQCRHL/COX6C/UQCRC2/CACNG2/CACNA1F/COX7A2/SLC9A1/ATP1B1/ATP1B3/CYC1/COX6A1/UQCRC1/FXYD2/ATP1A1/COX6A2/UQCR10/COX7B
KEGG_CELL_ADHESION_MOLECULES_CAMS	KEGG_CELL_ADHESION_MOLECULES_CAMS	118	-0.347607	-1.46113	0.00597461	0.0694186	0.0578988	2596	tags=39%, list=22%, signal=31%	CLDN11/NEO1/CD4/ITGA8/CD86/HLA-DPB1/HLA-DPA1/CLDN1/CNTN2/HLA-C/SPN/CD226/HLA-DMB/ITGA4/SELL/SELPLG/HLA-A/SIGLEC1/JAM2/HLA-DRB1/HLA-DRA/CD6/PECAM1/OCLN/HLA-DQB1/HLA-DMA/HLA-B/CLDN4/HLA-E/CLDN3/CDH15/HLA-G/ITGB2/VCAM1/CD22/F11R/HLA-F/ITGAL/MAG/HLA-DQA1/ICAM2/ITGB7/CDH5/SELE/CLDN15/SDC3
KEGG_CALCIUM_SIGNALING_PATHWAY	KEGG_CALCIUM_SIGNALING_PATHWAY	163	0.345645	1.50918	0.00758822	0.0771469	0.0643445	2300	tags=29%, list=19%, signal=24%	HTR2C/CHRM3/RYR2/PLCB4/GRM1/GNAL/SLC8A2/PPP3CB/CAMK2B/PRKCB/GRM5/ADRA1B/ATP2B2/PPP3CA/ATP2B3/P2RX5/HTR2A/PDE1A/TACR3/ADCY1/CALM1/AGTR1/PLCB1/EDNRB/TRPC1/ATP2B1/ITPKA/SLC25A4/ITPR1/PDGFRA/PTGFR/ADCY9/CCKBR/CAMK2G/VDAC1/ERBB4/CACNA1I/PHKB/PDE1C/CACNA1F/LHCGR/ADRB3/VDAC3/SPHK2/HTR7/GNAS/CACNA1B/ATP2A3
KEGG_PHOSPHATIDYLINOSITOL_SIGNALING_SYSTEM	KEGG_PHOSPHATIDYLINOSITOL_SIGNALING_SYSTEM	71	0.413931	1.60646	0.00990004	0.0905853	0.0755529	1699	tags=31%, list=14%, signal=27%	INPP5J/PLCB4/SYNJ1/CDS1/PRKCB/INPP4A/IMPA1/PIK3CB/INPP5A/PI4KA/CALM1/INPP4B/PLCB1/DGKG/PIK3R3/ITPKA/ITPR1/PIK3CA/CDS2/PIP5K1B/DGKB/OCRL
KEGG_CHEMOKINE_SIGNALING_PATHWAY	KEGG_CHEMOKINE_SIGNALING_PATHWAY	169	-0.310785	-1.37928	0.00989927	0.0905853	0.0755529	2542	tags=31%, list=21%, signal=25%	GNG11/PLCB2/AKT1/CCL23/STAT2/HRAS/JAK2/SHC2/CXCL10/ADCY8/CCL5/CXCL12/RASGRP2/RAF1/GNG5/CXCR3/RAC2/PRKACG/CCL19/CCR10/CXCL8/CCL22/RAC1/CXCL11/CSK/IKBKB/RELA/LYN/ADCY7/PXN/SHC1/GNB2/STAT1/NFKB1/CXCR2/CXCL3/WAS/XCL2/NCF1/NFKBIA/CCL7/CXCL2/GNAI2/ADCY6/CCR6/CCR5/HCK/FGR/GNGT1/CXCL1/CCL2/ARRB2/DOCK2
KEGG_PARKINSONS_DISEASE	KEGG_PARKINSONS_DISEASE	85	0.386569	1.54212	0.0106657	0.0929441	0.0775202	3653	tags=52%, list=31%, signal=36%	NDUFA5/SLC18A2/SLC18A1/UCHL1/NDUFS1/CYCS/NDUFA8/UQCRHL/SLC25A4/COX6C/NDUFAB1/UQCRC2/SNCAIP/VDAC1/COX7A2/NDUFV2/UBE2G1/VDAC3/UBE2J1/SDHA/SNCA/CYC1/COX6A1/NDUFA4/NDUFA7/UQCRC1/SLC25A5/NDUFB5/COX6A2/UQCR10/NDUFA9/COX7B/NDUFC1/NDUFS2/NDUFA10/NDUFS6/NDUFS4/UQCRFS1/NDUFA1/NDUFB1/SDHC/VDAC2/COX6B1/NDUFS3
KEGG_BETA_ALANINE_METABOLISM	KEGG_BETA_ALANINE_METABOLISM	21	0.573656	1.67407	0.0112372	0.0934728	0.0779612	2042	tags=33%, list=17%, signal=28%	GAD1/DPYS/GAD2/SMS/EHHADH/ABAT/ALDH3A2
KEGG_LONG_TERM_POTENTIATION	KEGG_LONG_TERM_POTENTIATION	65	0.426048	1.61985	0.01243	0.0988993	0.0824872	1665	tags=28%, list=14%, signal=24%	PLCB4/GRM1/GRIA1/PPP3CB/CAMK2B/PRKCB/GRM5/PPP3CA/KRAS/ADCY1/CALM1/RPS6KA3/PLCB1/MAPK1/ITPR1/PPP1CC/CAMK2G/MAP2K1
KEGG_NEUROACTIVE_LIGAND_RECEPTOR_INTERACTION	KEGG_NEUROACTIVE_LIGAND_RECEPTOR_INTERACTION	240	0.296168	1.35705	0.0148248	0.113039	0.0942808	1646	tags=18%, list=14%, signal=15%	GABRA1/HTR2C/NPY1R/CHRM3/GLRB/GRM1/CNR1/GABBR2/GABRG2/GRIA1/GABRA2/GABRD/P2RY14/GRM5/ADRA1B/GABRB1/HTR1A/P2RX5/HTR2A/ADRA2A/GHR/TACR3/GRIK1/AGTR1/MCHR1/S1PR5/GABBR1/P2RY13/EDNRB/PRSS3/GRM2/HTR1E/CALCR/CHRNB3/F2RL3/GABRA5/CGA/PTGFR/GALR2/CCKBR/GLRA1/S1PR2
KEGG_ASTHMA	KEGG_ASTHMA	26	-0.511168	-1.59228	0.0160092	0.117188	0.0977406	2418	tags=46%, list=20%, signal=37%	HLA-DPB1/HLA-DPA1/RNASE3/FCER1G/HLA-DMB/HLA-DRB1/HLA-DRA/IL5/EPX/HLA-DQB1/HLA-DMA/HLA-DQA1
KEGG_PROPANOATE_METABOLISM	KEGG_PROPANOATE_METABOLISM	27	0.528308	1.63698	0.0171296	0.120566	0.100558	2316	tags=37%, list=19%, signal=30%	SUCLA2/LDHC/PCCA/ACAT2/EHHADH/PCCB/ACACA/ABAT/ALDH3A2/LDHA
KEGG_OOCYTE_MEIOSIS	KEGG_OOCYTE_MEIOSIS	93	0.367187	1.48988	0.019328	0.131001	0.109262	3189	tags=43%, list=27%, signal=32%	PPP3CB/CAMK2B/PPP3CA/CDC27/PPP2R5C/ADCY1/CALM1/RPS6KA3/MAPK1/AURKA/YWHAZ/ITPR1/PPP2CA/CCNB1/PPP1CC/SMC3/ADCY9/CAMK2G/ANAPC10/MAD2L1/MAP2K1/YWHAH/AR/CCNE1/STAG3/SLK/PPP2R5E/CCNE2/CDC23/PRKACB/PPP2R5B/PPP1CB/CDC20/CHP1/ADCY2/IGF1/PGR/CAMK2A/RPS6KA6/CPEB1
KEGG_HEMATOPOIETIC_CELL_LINEAGE	KEGG_HEMATOPOIETIC_CELL_LINEAGE	82	-0.368069	-1.46286	0.0222915	0.145691	0.121514	3063	tags=39%, list=26%, signal=29%	GP1BA/IL9R/IL2RA/CD9/CD19/CD4/CR1/CSF2RA/CD1B/CSF3/CD1C/ANPEP/KITLG/GYPA/IL3RA/ITGA4/FLT3LG/HLA-DRB1/IL6R/HLA-DRA/IL5/ITGA1/CD1D/CD22/CSF1R/CSF2/ITGA5/CD14/CSF3R/IL1R2/CD37/IL4R
KEGG_SPLICEOSOME	KEGG_SPLICEOSOME	102	-0.335123	-1.37861	0.0233483	0.147336	0.122886	3577	tags=39%, list=30%, signal=28%	SF3B3/DHX16/PRPF8/DDX23/SNRPF/PPIH/SNRPG/PRPF31/SNRPD2/U2AF1/SNRNP40/PCBP1/NCBP1/LSM2/THOC1/EIF4A3/PQBP1/HNRNPA1/SNRPA/HSPA1B/PUF60/DHX8/BUD31/SNRPC/SART1/RBM17/PRPF38B/HNRNPM/USP39/LSM7/PRPF3/TRA2A/SNRNP70/DHX38/SNRPB/SF3A2/XAB2/ACIN1/HSPA1L/HSPA6
KEGG_TERPENOID_BACKBONE_BIOSYNTHESIS	KEGG_TERPENOID_BACKBONE_BIOSYNTHESIS	14	0.593868	1.53107	0.0259387	0.158226	0.131969	3318	tags=64%, list=28%, signal=46%	HMGCR/ACAT2/HMGCS1/IDI1/PDSS1/DHDDS/HMGCS2/ACAT1/FDPS
KEGG_ARACHIDONIC_ACID_METABOLISM	KEGG_ARACHIDONIC_ACID_METABOLISM	48	-0.415147	-1.48853	0.0279958	0.165265	0.13784	2430	tags=29%, list=20%, signal=23%	PTGDS/PLA2G5/CYP4F2/CBR1/TBXAS1/ALOX15B/GPX1/GPX2/PLA2G2F/PTGS2/GGT5/PLA2G4B/LTC4S/CYP4A22
KEGG_AUTOIMMUNE_THYROID_DISEASE	KEGG_AUTOIMMUNE_THYROID_DISEASE	48	-0.408847	-1.46594	0.0372146	0.212821	0.177504	2426	tags=38%, list=20%, signal=30%	CD86/HLA-DPB1/HLA-DPA1/HLA-C/HLA-DMB/IFNA6/HLA-A/PRF1/HLA-DRB1/HLA-DRA/IL5/HLA-DQB1/HLA-DMA/HLA-B/HLA-E/HLA-G/HLA-F/HLA-DQA1
KEGG_ECM_RECEPTOR_INTERACTION	KEGG_ECM_RECEPTOR_INTERACTION	79	-0.346693	-1.3729	0.0405462	0.224847	0.187534	2807	tags=46%, list=24%, signal=35%	THBS2/LAMC2/GP1BA/LAMC1/GP6/COL1A1/ITGB4/LAMB4/COL6A1/ITGA8/LAMB2/COL5A1/THBS4/DAG1/FN1/COL3A1/ITGA4/COL1A2/COL4A1/COL11A2/TNC/LAMC3/COL5A3/HSPG2/COL4A2/ITGA10/ITGA1/LAMA5/LAMB1/COL6A2/IBSP/ITGA5/ITGA7/ITGB7/TNXB/SDC3
KEGG_INOSITOL_PHOSPHATE_METABOLISM	KEGG_INOSITOL_PHOSPHATE_METABOLISM	49	0.404729	1.45632	0.0491111	0.231634	0.193195	1699	tags=29%, list=14%, signal=25%	INPP5J/PLCB4/SYNJ1/INPP4A/IMPA1/PIK3CB/INPP5A/PI4KA/INPP4B/PLCB1/ITPKA/PIK3CA/PIP5K1B/OCRL
KEGG_ARGININE_AND_PROLINE_METABOLISM	KEGG_ARGININE_AND_PROLINE_METABOLISM	44	0.413144	1.45369	0.0446726	0.231634	0.193195	1726	tags=27%, list=15%, signal=23%	CKMT1A/GLS2/GOT1/OAT/GLS/CPS1/SMS/CKMT2/GOT2/PRODH2/ARG2/ASL
KEGG_LONG_TERM_DEPRESSION	KEGG_LONG_TERM_DEPRESSION	61	0.383009	1.42947	0.0499137	0.231634	0.193195	2191	tags=30%, list=18%, signal=24%	PLCB4/GRM1/GRIA1/PRKCB/GRM5/CRH/GNAO1/KRAS/PPP1R17/PLCB1/MAPK1/ITPR1/PPP2CA/MAP2K1/GNA13/GNAZ/GRIA2/GNAS
KEGG_COMPLEMENT_AND_COAGULATION_CASCADES	KEGG_COMPLEMENT_AND_COAGULATION_CASCADES	66	-0.36459	-1.38037	0.0469056	0.231634	0.193195	2979	tags=39%, list=25%, signal=30%	F5/SERPINC1/C3/KNG1/SERPINE1/CR1/KLKB1/F2R/BDKRB2/C4BPA/A2M/FGB/FGA/PLAUR/F13A1/C8A/C1R/C1S/C1QB/PLAT/CFH/C1QA/SERPINA1/SERPING1/CFD/C5AR1
KEGG_TIGHT_JUNCTION	KEGG_TIGHT_JUNCTION	117	-0.319844	-1.34564	0.0478374	0.231634	0.193195	1606	tags=22%, list=14%, signal=19%	ACTN3/AFDN/EPB41/JAM2/MYH2/HCLS1/CTNNB1/MYLPF/MYH4/MYH8/SYMPK/OCLN/CLDN4/CLDN3/MYH1/LLGL1/F11R/GNAI2/YBX3/MYH9/RRAS/CLDN15/PATJ/MYH3/ACTN4/MYL9
CISD1
ID	Description	setSize	enrichmentScore	NES	pvalue	p.adjust	qvalue	rank	leading_edge	core_enrichment
KEGG_VIRAL_MYOCARDITIS	KEGG_VIRAL_MYOCARDITIS	66	-0.498154	-1.93186	0.000121154	0.0221712	0.0193846	2638	tags=45%, list=22%, signal=36%	CXADR/CD86/RAC1/HLA-DMA/MYH2/MYH8/HLA-C/ABL2/ITGB2/HLA-DMB/HLA-DRB1/HLA-E/MYH11/HLA-B/HLA-A/LAMA2/HLA-DQB1/MYH6/HLA-DPA1/HLA-DRA/MYH13/CD40LG/ITGAL/HLA-DQA1/HLA-G/HLA-F/MYH3/MYH4/MYH1/MYH9
KEGG_ALLOGRAFT_REJECTION	KEGG_ALLOGRAFT_REJECTION	33	-0.593419	-1.97312	0.00031873	0.0291638	0.0254984	2636	tags=55%, list=22%, signal=43%	CD86/HLA-DMA/HLA-C/HLA-DMB/HLA-DRB1/HLA-E/IL10/HLA-B/HLA-A/HLA-DQB1/HLA-DPA1/IL5/HLA-DRA/IL12B/CD40LG/HLA-DQA1/HLA-G/HLA-F
KEGG_ARGININE_AND_PROLINE_METABOLISM	KEGG_ARGININE_AND_PROLINE_METABOLISM	44	0.528713	1.85281	0.000674587	0.0411498	0.035978	3188	tags=45%, list=27%, signal=33%	SMS/MAOB/CKMT1A/ODC1/MAOA/GLUD2/OAT/ALDH9A1/CKMT2/ALDH7A1/AGMAT/ALDH4A1/ARG2/GLS2/ALDH3A2/PRODH2/GLUD1/GLS/GOT1/ALDH2
KEGG_PROPANOATE_METABOLISM	KEGG_PROPANOATE_METABOLISM	27	0.599733	1.88647	0.000931569	0.0421391	0.0368429	2687	tags=59%, list=23%, signal=46%	LDHC/EHHADH/SUCLA2/SUCLG2/ACADM/LDHA/LDHB/ALDH9A1/ACAT1/ALDH7A1/ABAT/ALDH6A1/MLYCD/PCCB/ALDH3A2/PCCA
KEGG_TRYPTOPHAN_METABOLISM	KEGG_TRYPTOPHAN_METABOLISM	33	0.565717	1.87968	0.00118268	0.0421391	0.0368429	1908	tags=36%, list=16%, signal=31%	DDC/MAOB/EHHADH/OGDHL/HADH/AOX1/MAOA/CYP1B1/ALDH9A1/IL4I1/ACAT1/ALDH7A1
KEGG_VALINE_LEUCINE_AND_ISOLEUCINE_DEGRADATION	KEGG_VALINE_LEUCINE_AND_ISOLEUCINE_DEGRADATION	41	0.518967	1.80143	0.00138161	0.0421391	0.0368429	3188	tags=61%, list=27%, signal=45%	EHHADH/HADH/MCCC2/AUH/DLD/BCAT1/AOX1/ACADM/BCKDHB/HMGCS1/ALDH9A1/IL4I1/ACAT1/ACAA2/ALDH7A1/ABAT/ALDH6A1/OXCT1/PCCB/HADHB/ALDH3A2/PCCA/OXCT2/ACAD8/ALDH2
KEGG_BETA_ALANINE_METABOLISM	KEGG_BETA_ALANINE_METABOLISM	21	0.633478	1.86966	0.00210751	0.0482093	0.0421502	2598	tags=57%, list=22%, signal=45%	SMS/EHHADH/GAD1/DPYS/ACADM/ALDH9A1/ALDH7A1/AOC2/ABAT/MLYCD/GAD2/ALDH3A2
KEGG_NEUROACTIVE_LIGAND_RECEPTOR_INTERACTION	KEGG_NEUROACTIVE_LIGAND_RECEPTOR_INTERACTION	240	0.316799	1.47468	0.00206476	0.0482093	0.0421502	1942	tags=25%, list=16%, signal=21%	GABRB1/HTR2C/CNR1/EDNRB/NTSR2/ADRA2A/NPY1R/GRM5/GLRB/GHR/AGTR1/CHRM3/GABRA2/HTR2A/GABRP/GABBR2/GABBR1/HTR1E/CALCR/ADCYAP1R1/TACR3/APLNR/HTR1A/ADRA1B/NMBR/CHRNB3/MLNR/PTGER4/GABRA1/DRD1/CHRNA9/CHRM5/PTH2R/P2RX5/HCRTR2/MC4R/GLP2R/LHCGR/PTGER2/CTSG/GRM1/GLRA1/MCHR1/GRIA1/S1PR2/GABRA4/GRIN2C/GABRA5/FPR3/GABRG3/LPAR2/GRIK1/P2RY14/PTGFR/THRB/BDKRB1/OPRL1/CHRNB4/EDNRA
KEGG_RIBOSOME	KEGG_RIBOSOME	69	-0.439278	-1.71695	0.00303843	0.0617814	0.0540165	3086	tags=46%, list=26%, signal=35%	RPL35A/RPL35/RPL24/RPS17/RPL15/RPL11/RPL12/RPL14/RPS15/RPS6/RPS18/RPL19/RPS12/RPL31/RPS10/RPL9/RPS9/RPL34/RPS28/RPL10L/RPL38/RPS5/RPL3/RPL36/RPS11/RPS4X/RPL18/RPL27A/RPL29/RPL23A/RPL41/RPL37A
KEGG_AUTOIMMUNE_THYROID_DISEASE	KEGG_AUTOIMMUNE_THYROID_DISEASE	48	-0.460993	-1.67031	0.00529619	0.0969204	0.0847391	2636	tags=42%, list=22%, signal=33%	CD86/HLA-DMA/IFNA8/HLA-C/HLA-DMB/HLA-DRB1/HLA-E/IFNA6/IL10/HLA-B/HLA-A/HLA-DQB1/HLA-DPA1/IL5/HLA-DRA/CD40LG/HLA-DQA1/HLA-G/HLA-F/IFNA1
KEGG_LEISHMANIA_INFECTION	KEGG_LEISHMANIA_INFECTION	66	-0.421695	-1.63535	0.0074456	0.106819	0.0933934	3447	tags=53%, list=29%, signal=38%	MYD88/NFKBIB/IRAK1/IRAK4/NCF4/MAP3K7/ITGA4/IFNGR1/MAPK11/CR1/TGFB3/C3/HLA-DMA/IFNGR2/FOS/ITGB2/PTPN6/HLA-DMB/HLA-DRB1/IL10/HLA-DQB1/STAT1/HLA-DPA1/JAK2/CYBA/HLA-DRA/TGFB1/IL12B/TLR2/TAB1/NFKB1/MAPK12/HLA-DQA1/NFKBIA/FCGR2A
KEGG_ALZHEIMERS_DISEASE	KEGG_ALZHEIMERS_DISEASE	131	0.341497	1.4439	0.00693033	0.106819	0.0933934	3485	tags=41%, list=29%, signal=29%	CDK5R1/PLCB1/FADD/PPP3CB/RYR3/PLCB4/CYCS/COX6C/MAPK1/NDUFA5/NDUFB5/NDUFS1/BACE2/PSENEN/CACNA1F/NAE1/NDUFA8/CACNA1C/GRIN2C/MME/PPP3CA/UQCRHL/NDUFAB1/MAPT/NDUFA4/NDUFS6/GSK3B/NDUFB1/UQCRC2/PSEN2/NDUFA6/COX7B/NDUFC1/FAS/EIF2AK3/SDHD/CASP7/COX7A2/ERN1/SDHC/IL1B/CHP1/UQCR10/ITPR1/NDUFV2/ATP2A2/NDUFS3/UQCRFS1/CACNA1S/GAPDH/NDUFA1/ITPR2/CALML5/NDUFS4
KEGG_CALCIUM_SIGNALING_PATHWAY	KEGG_CALCIUM_SIGNALING_PATHWAY	163	0.31568	1.39676	0.00758822	0.106819	0.0933934	1771	tags=24%, list=15%, signal=21%	HTR2C/EDNRB/GNAL/GRM5/AGTR1/CHRM3/HTR2A/CAMK2B/TACR3/PDGFRA/ADRA1B/PLCB1/SLC8A2/PRKCB/RYR2/DRD1/PPP3CB/CHRM5/RYR3/ADCY2/PLCB4/P2RX5/ERBB4/SLC8A1/ATP2B1/LHCGR/GRM1/CACNA1F/PDE1A/PRKCA/CACNA1C/GRIN2C/VDAC1/ADCY1/PPP3CA/PHKB/ATP2B2/PRKX/PTGFR
KEGG_GAP_JUNCTION	KEGG_GAP_JUNCTION	82	0.377406	1.5043	0.00824641	0.107792	0.0942447	2754	tags=38%, list=23%, signal=29%	HTR2C/GRM5/HTR2A/TUBB2B/PDGFRA/NRAS/PLCB1/TUBB2A/PRKCB/DRD1/KRAS/ADCY2/PLCB4/MAPK1/MAP2K1/GRM1/TUBA4A/TUBB3/PRKCA/ADCY1/MAP3K2/PRKX/TUBB4B/GJA1/GNAI3/TUBB/PDGFA/HTR2B/EGF/EGFR/ADCY8
KEGG_INTESTINAL_IMMUNE_NETWORK_FOR_IGA_PRODUCTION	KEGG_INTESTINAL_IMMUNE_NETWORK_FOR_IGA_PRODUCTION	41	-0.457397	-1.60064	0.00943456	0.113681	0.0993935	1853	tags=46%, list=16%, signal=39%	CCR10/ITGA4/CD86/HLA-DMA/CCL27/HLA-DMB/CXCR4/HLA-DRB1/IL10/HLA-DQB1/HLA-DPA1/IL5/TNFRSF17/HLA-DRA/TGFB1/CD40LG/IL15RA/HLA-DQA1/LTBR
KEGG_PARKINSONS_DISEASE	KEGG_PARKINSONS_DISEASE	85	0.38	1.52304	0.00993935	0.113681	0.0993935	3259	tags=42%, list=27%, signal=31%	SLC18A2/TH/SLC18A1/CYCS/COX6C/NDUFA5/SLC6A3/NDUFB5/NDUFS1/UCHL1/NDUFA8/VDAC1/UQCRHL/SNCAIP/NDUFAB1/NDUFA4/NDUFS6/NDUFB1/UQCRC2/NDUFA6/COX7B/HTRA2/NDUFC1/UBE2G1/SLC25A5/VDAC3/SDHD/SLC25A4/VDAC2/COX7A2/SDHC/UQCR10/NDUFV2/UBE2J1/NDUFS3/UQCRFS1
KEGG_LONG_TERM_DEPRESSION	KEGG_LONG_TERM_DEPRESSION	61	0.409712	1.5612	0.0153108	0.164817	0.144102	1633	tags=28%, list=14%, signal=24%	GRM5/PPP1R17/CRH/NRAS/PLCB1/PRKCB/KRAS/PLCB4/MAPK1/GNAO1/PLA2G2A/MAP2K1/GRM1/PLA2G2E/GRIA1/PRKCA/GNA13
KEGG_PYRUVATE_METABOLISM	KEGG_PYRUVATE_METABOLISM	33	0.475393	1.57957	0.0175042	0.177959	0.155593	3564	tags=58%, list=30%, signal=40%	LDHC/ME1/MDH1/DLD/GLO1/DLAT/LDHA/LDHB/ALDH9A1/ACAT1/ALDH7A1/ME3/ALDH3A2/ALDH2/LDHAL6B/ACAT2/PKM/ME2/MDH2
KEGG_ALANINE_ASPARTATE_AND_GLUTAMATE_METABOLISM	KEGG_ALANINE_ASPARTATE_AND_GLUTAMATE_METABOLISM	27	0.500285	1.57366	0.0191149	0.178726	0.156263	3436	tags=63%, list=29%, signal=45%	GAD1/ALDH5A1/NIT2/GFPT2/PPAT/GLUD2/GFPT1/IL4I1/ALDH4A1/ABAT/GAD2/GLS2/GLUD1/GLS/GOT1/ASNS/GOT2
KEGG_GLYCOLYSIS_GLUCONEOGENESIS	KEGG_GLYCOLYSIS_GLUCONEOGENESIS	54	0.409566	1.522	0.0195329	0.178726	0.156263	3628	tags=57%, list=31%, signal=40%	LDHC/ADH5/DLD/BPGM/PFKM/DLAT/LDHA/LDHB/PGK1/ALDH9A1/FBP2/ALDH1A3/PFKP/ALDH7A1/PGAM2/ADH6/HK1/PGAM1/FBP1/PGM1/ALDH3A2/ENO1/GCK/ENO2/GPI/ALDH2/ADH1B/GAPDH/LDHAL6B/PKM/ALDOC
KEGG_TYROSINE_METABOLISM	KEGG_TYROSINE_METABOLISM	38	0.433279	1.48638	0.0238611	0.207932	0.181799	2205	tags=42%, list=19%, signal=34%	DDC/MAOB/LCMT2/TH/METTL2B/ADH5/AOX1/MAOA/IL4I1/LCMT1/ALDH1A3/AOC2/ADH6/DCT/HPD/HGD
KEGG_ANTIGEN_PROCESSING_AND_PRESENTATION	KEGG_ANTIGEN_PROCESSING_AND_PRESENTATION	73	-0.371275	-1.4661	0.0257041	0.213812	0.186939	2523	tags=48%, list=21%, signal=38%	KIR2DL1/HLA-DPB1/TAP2/KIR2DL3/RFXANK/CIITA/PSME1/KLRC4/KLRC3/CREB1/NFYC/HLA-DMA/CTSB/TAP1/IFNA8/HSPA1L/HLA-C/HLA-DMB/LGMN/HLA-DRB1/HLA-E/IFNA6/CD74/HLA-B/HLA-A/HLA-DQB1/HLA-DPA1/HLA-DRA/KIR2DL4/HSPA6/HLA-DQA1/HLA-G/HLA-F/IFNA1/KLRC2
KEGG_HISTIDINE_METABOLISM	KEGG_HISTIDINE_METABOLISM	23	0.507561	1.52775	0.033513	0.234374	0.204918	1908	tags=48%, list=16%, signal=40%	DDC/HDC/MAOB/LCMT2/METTL2B/MAOA/HAL/ALDH9A1/LCMT1/ALDH1A3/ALDH7A1
KEGG_ASTHMA	KEGG_ASTHMA	26	-0.480014	-1.50169	0.0329163	0.234374	0.204918	2614	tags=46%, list=22%, signal=36%	FCER1A/HLA-DMA/IL13/HLA-DMB/HLA-DRB1/IL10/HLA-DQB1/HLA-DPA1/IL5/HLA-DRA/CD40LG/HLA-DQA1
KEGG_CYSTEINE_AND_METHIONINE_METABOLISM	KEGG_CYSTEINE_AND_METHIONINE_METABOLISM	33	0.445242	1.47938	0.0345798	0.234374	0.204918	3617	tags=64%, list=30%, signal=44%	LDHC/SMS/DNMT3B/CDO1/SDS/MAT1A/TRDMT1/LDHA/LDHB/CTH/IL4I1/ENOPH1/DNMT3A/DNMT3L/APIP/AHCYL1/GOT1/GOT2/LDHAL6B/MAT2B/AHCYL2
KEGG_CITRATE_CYCLE_TCA_CYCLE	KEGG_CITRATE_CYCLE_TCA_CYCLE	30	0.457577	1.47506	0.0340466	0.234374	0.204918	4404	tags=60%, list=37%, signal=38%	OGDHL/SUCLA2/SUCLG2/MDH1/DLD/DLAT/IDH3A/ACLY/SDHD/SDHC/ACO1/MDH2/PDHA1/IDH1/CS/SDHA/IDH2/PDHB
KEGG_PEROXISOME	KEGG_PEROXISOME	69	0.369053	1.4329	0.0341955	0.234374	0.204918	2396	tags=29%, list=20%, signal=23%	EPHX2/EHHADH/PEX11B/ACOX3/SLC25A17/PEX7/ACSL4/PEX2/PHYH/ECI2/PEX11A/PEX19/ACSL3/AGPS/SCP2/PEX13/ACOX2/MLYCD/PIPOX/SOD1
KEGG_GRAFT_VERSUS_HOST_DISEASE	KEGG_GRAFT_VERSUS_HOST_DISEASE	34	-0.447551	-1.50621	0.0458227	0.262875	0.229836	2636	tags=41%, list=22%, signal=32%	CD86/HLA-DMA/HLA-C/HLA-DMB/HLA-DRB1/HLA-E/HLA-B/HLA-A/HLA-DQB1/HLA-DPA1/HLA-DRA/HLA-DQA1/HLA-G/HLA-F
KEGG_ABC_TRANSPORTERS	KEGG_ABC_TRANSPORTERS	35	-0.425104	-1.4457	0.0496032	0.262875	0.229836	2866	tags=37%, list=24%, signal=28%	ABCD2/ABCG2/ABCC8/TAP1/ABCC10/ABCD1/ABCD4/ABCG1/ABCC2/ABCA8/ABCB1/ABCB4/ABCA2
KEGG_LONG_TERM_POTENTIATION	KEGG_LONG_TERM_POTENTIATION	65	0.367724	1.41513	0.0414249	0.262875	0.229836	1726	tags=28%, list=15%, signal=24%	GRM5/CAMK2B/NRAS/PLCB1/PRKCB/KRAS/PPP3CB/PLCB4/MAPK1/MAP2K1/GRM1/GRIA1/PRKCA/CACNA1C/GRIN2C/ADCY1/PPP3CA/PRKX
KEGG_CELL_ADHESION_MOLECULES_CAMS	KEGG_CELL_ADHESION_MOLECULES_CAMS	118	-0.313334	-1.34351	0.0443094	0.262875	0.229836	1522	tags=30%, list=13%, signal=26%	HLA-C/CLDN15/CLDN1/ITGB2/NFASC/HLA-DMB/CD6/HLA-DRB1/HLA-E/HLA-B/PECAM1/HLA-A/HLA-DQB1/ALCAM/CLDN5/HLA-DPA1/CLDN11/SELPLG/HLA-DRA/SIGLEC1/CDH5/CD40LG/SDC3/CD22/ITGAL/HLA-DQA1/HLA-G/HLA-F/ICAM2/SELE/F11R/CDH15/CLDN3/MAG/CNTN2
SIRT2
ID	Description	setSize	enrichmentScore	NES	pvalue	p.adjust	qvalue	rank	leading_edge	core_enrichment
KEGG_PROPANOATE_METABOLISM	KEGG_PROPANOATE_METABOLISM	27	-0.567087	-1.84415	0.00226463	0.414427	0.407633	3160	tags=59%, list=27%, signal=44%	ALDH9A1/ABAT/ACAT1/LDHAL6B/LDHB/ALDH7A1/LDHA/ALDH6A1/MLYCD/PCCA/ACADM/SUCLA2/SUCLG2/HIBCH/LDHC/EHHADH
KEGG_GLYCEROPHOSPHOLIPID_METABOLISM	KEGG_GLYCEROPHOSPHOLIPID_METABOLISM	61	0.418186	1.60937	0.00655019	0.50975	0.501393	2477	tags=39%, list=21%, signal=31%	PLPP2/GPD1/CHKB/LCAT/PLA2G4B/PCYT2/ACHE/DGKZ/DGKD/PLA2G15/DGKE/PLA2G6/PEMT/PLD2/AGPAT1/AGPAT4/PTDSS2/MBOAT7/ETNK2/CHKA/AGPAT2/PLA2G5/LYPLA2/PLA2G3
KEGG_TIGHT_JUNCTION	KEGG_TIGHT_JUNCTION	117	0.337275	1.43537	0.00835655	0.50975	0.501393	2004	tags=26%, list=17%, signal=22%	MYL9/ACTN4/GNAI2/MYH11/MYH9/PPP2R1A/MYH13/CLDN3/RRAS/SYMPK/CLDN4/LLGL1/AFDN/PARD6A/OCLN/MYL10/MYH4/CLDN9/CLDN11/AKT1/PATJ/CLDN5/CLDN15/CDK4/HRAS/SPTAN1/EXOC3/MYH1/ASH1L/MYLPF
KEGG_BETA_ALANINE_METABOLISM	KEGG_BETA_ALANINE_METABOLISM	21	-0.542563	-1.64727	0.014996	0.58157	0.572036	1391	tags=52%, list=12%, signal=46%	ALDH9A1/ABAT/AOC2/ALDH7A1/MLYCD/GAD1/ACADM/SMS/HIBCH/EHHADH/DPYD
KEGG_GLYCEROLIPID_METABOLISM	KEGG_GLYCEROLIPID_METABOLISM	39	0.437176	1.5328	0.0309965	0.58157	0.572036	2341	tags=36%, list=20%, signal=29%	PLPP2/CEL/DGKZ/DGKD/DGKE/TKFC/DGAT1/AGPAT1/AGPAT4/ALDH1B1/LIPC/AGPAT2/AKR1A1/LIPF
KEGG_HYPERTROPHIC_CARDIOMYOPATHY_HCM	KEGG_HYPERTROPHIC_CARDIOMYOPATHY_HCM	76	0.358806	1.44315	0.0202978	0.58157	0.572036	1407	tags=22%, list=12%, signal=20%	ITGA3/ITGA7/CACNG4/TPM2/PRKAG1/ITGB7/ACE/CACNG2/ITGA5/ITGA10/CACNG5/ITGB4/LMNA/EMD/DES/TGFB1/DAG1
KEGG_MELANOMA	KEGG_MELANOMA	67	-0.357851	-1.4421	0.0333752	0.58157	0.572036	1519	tags=25%, list=13%, signal=22%	PDGFA/MAP2K1/NRAS/FGF9/PDGFC/PTEN/PIK3CB/FGF16/CCND1/FGF22/E2F3/KRAS/PDGFRA/FGF2/RB1/PIK3CA/FGF13
KEGG_LONG_TERM_POTENTIATION	KEGG_LONG_TERM_POTENTIATION	65	-0.354911	-1.41935	0.0319659	0.58157	0.572036	1599	tags=31%, list=13%, signal=27%	RAP1A/RPS6KA3/ITPR2/PPP3CA/MAP2K1/CREBBP/NRAS/PPP1CC/PRKCB/PLCB1/RAP1B/PPP3CB/PPP1R12A/ITPR1/PLCB4/GRM5/GRIA2/PRKX/PPP1CB/KRAS
KEGG_CELL_CYCLE	KEGG_CELL_CYCLE	114	-0.321782	-1.40448	0.017213	0.58157	0.572036	3202	tags=41%, list=27%, signal=30%	ATM/TFDP1/CCNE2/ORC4/RAD21/CDC14B/CCNA1/CCNH/CDK1/CCNA2/E2F5/ORC5/EP300/CCND2/YWHAZ/GSK3B/PLK1/STAG1/BUB1B/ORC6/CDC7/RBL2/GADD45G/CCNE1/CREBBP/PCNA/RBL1/CDK7/SMC3/ANAPC10/ORC1/STAG2/MAD2L1/CDC27/CDKN1B/CDC23/DBF4/CDKN2C/ATR/SMC1A/CDC45/CCND1/SMAD2/ORC2/GADD45A/E2F3/RB1
KEGG_DILATED_CARDIOMYOPATHY	KEGG_DILATED_CARDIOMYOPATHY	82	0.343681	1.39476	0.0349578	0.58157	0.572036	1407	tags=22%, list=12%, signal=19%	ADRB1/ITGA3/ITGA7/ADCY6/CACNG4/TPM2/ITGB7/CACNG2/ITGA5/ITGA10/CACNG5/ITGB4/LMNA/EMD/ADCY3/DES/TGFB1/DAG1
KEGG_LYSOSOME	KEGG_LYSOSOME	105	0.326744	1.37405	0.0324222	0.58157	0.572036	2407	tags=27%, list=20%, signal=21%	MCOLN1/LAMP3/NAGPA/ABCA2/NAGLU/HYAL1/CTSA/AP4M1/ATP6V0C/PLA2G15/GGA1/NEU1/AP1B1/CLN3/IDUA/CTSF/CLTB/MAN2B1/ATP6V0B/ATP6V0D1/ABCB9/AP1S1/ATP6V0A1/GAA/SMPD1/ATP6AP1/AP3B1/ACP2
KEGG_ARRHYTHMOGENIC_RIGHT_VENTRICULAR_CARDIOMYOPATHY_ARVC	KEGG_ARRHYTHMOGENIC_RIGHT_VENTRICULAR_CARDIOMYOPATHY_ARVC	68	0.359395	1.41532	0.0437319	0.666912	0.655979	1407	tags=22%, list=12%, signal=20%	ACTN4/ITGA3/ITGA7/JUP/CACNG4/ITGB7/CACNG2/ITGA5/ITGA10/CACNG5/ITGB4/LMNA/EMD/DES/DAG1
NEDD4L
ID	Description	setSize	enrichmentScore	NES	pvalue	p.adjust	qvalue	rank	leading_edge	core_enrichment
KEGG_RIBOSOME	KEGG_RIBOSOME	69	-0.456424	-1.78421	0.0011688	0.213891	0.213891	3457	tags=48%, list=29%, signal=34%	RPS6/RPL10A/RPL24/RPL32/UBA52/RPS21/RPL3/RPL35/RPL11/RPS17/RPL34/RPS11/RPL31/RPL15/RPL12/RPS9/RPL14/RPL9/RPS12/RPS10/RPS4X/RPL19/RPLP2/RPS5/RPL38/RPS28/RPL36/RPL23A/RPL41/RPL29/RPL18/RPL27A/RPL37A
KEGG_BETA_ALANINE_METABOLISM	KEGG_BETA_ALANINE_METABOLISM	21	0.593109	1.82788	0.00459084	0.255174	0.255174	660	tags=33%, list=6%, signal=32%	EHHADH/GAD1/HIBCH/DPYD/MLYCD/DPYS/SMS
KEGG_PROPANOATE_METABOLISM	KEGG_PROPANOATE_METABOLISM	27	0.550559	1.80594	0.0037435	0.255174	0.255174	1691	tags=33%, list=14%, signal=29%	LDHC/EHHADH/PCCA/HIBCH/MLYCD/SUCLA2/LDHAL6B/SUCLG2/ACADM
KEGG_TIGHT_JUNCTION	KEGG_TIGHT_JUNCTION	117	-0.359291	-1.527	0.00557758	0.255174	0.255174	2446	tags=30%, list=21%, signal=24%	MYH6/LLGL2/YBX3/EXOC3/MYL10/MYL5/PATJ/AKT1/CLDN15/CLDN9/CDK4/MYH4/CLDN17/HRAS/F11R/CLDN5/RRAS/CTNNB1/AFDN/PARD6A/MYH1/MYH13/OCLN/LLGL1/SYMPK/CTNNA3/PPP2R1A/ACTN4/CLDN11/MYH3/CLDN3/MYH9/MYH11/GNAI2/MYL9
KEGG_GLUTATHIONE_METABOLISM	KEGG_GLUTATHIONE_METABOLISM	38	-0.469827	-1.63635	0.014175	0.432336	0.432336	2136	tags=39%, list=18%, signal=32%	GPX4/GSTK1/PGD/GPX1/GSTM1/SRM/GSTZ1/IDH2/GSTP1/GSTM2/GPX2/OPLAH/ANPEP/GGT5/G6PD
KEGG_GLYCEROLIPID_METABOLISM	KEGG_GLYCEROLIPID_METABOLISM	39	-0.450164	-1.5673	0.0137453	0.432336	0.432336	1928	tags=33%, list=16%, signal=28%	DGKD/AGPAT1/AKR1A1/LIPC/CEL/PLPP2/LIPF/ALDH1B1/DGKE/AGPAT2/AGPAT4/DGKZ/TKFC
KEGG_GLYCEROPHOSPHOLIPID_METABOLISM	KEGG_GLYCEROPHOSPHOLIPID_METABOLISM	61	-0.37892	-1.4441	0.0315199	0.824021	0.824021	2831	tags=38%, list=24%, signal=29%	DGKA/PLA2G2D/CHKA/PLA2G15/LYPLA2/PLA2G3/PTDSS2/DGKD/PLD2/AGPAT1/MBOAT7/ACHE/PLPP2/DGKE/AGPAT2/PLA2G6/PCYT2/AGPAT4/PEMT/CHKB/GPD1/PLA2G4B/DGKZ
KEGG_GLYCOSPHINGOLIPID_BIOSYNTHESIS_GLOBO_SERIES	KEGG_GLYCOSPHINGOLIPID_BIOSYNTHESIS_GLOBO_SERIES	13	0.592715	1.59229	0.0394698	0.866842	0.866842	3247	tags=46%, list=27%, signal=34%	ST8SIA1/B3GALNT1/ST3GAL1/B3GALT5/HEXB/FUT2
