# Supplementary material for: Study of molecular patterns associated with ferroptosis in Parkinson’s disease and its immune signature
Source: PLoS One. 2023 Dec 21;18(12):e0295699. doi: 10.1371/journal.pone.0295699 (PMC10734959; doi:10.1371/journal.pone.0295699)
Supplement: S12 Data — (XLS) [file pone.0295699.s012.xls]

Node	Type
NEDD4L	mRNA
hsa-miR-548h-5p	miRNA
CISD1	mRNA
hsa-miR-3164	miRNA
ADAM23	mRNA
hsa-miR-3120-3p	miRNA
hsa-miR-3148	miRNA
hsa-miR-548n	miRNA
hsa-miR-1290	miRNA
hsa-miR-4252	miRNA
hsa-miR-181a-2-3p	miRNA
hsa-miR-367-3p	miRNA
hsa-miR-107	miRNA
hsa-miR-335-3p	miRNA
hsa-miR-629-5p	miRNA
hsa-miR-20b-3p	miRNA
hsa-miR-548d-3p	miRNA
hsa-miR-526b-5p	miRNA
SIRT2	mRNA
hsa-miR-185-3p	miRNA
NUPR1	mRNA
hsa-miR-637	miRNA
hsa-miR-548c-3p	miRNA
hsa-miR-4300	miRNA
hsa-miR-625-5p	miRNA
hsa-miR-599	miRNA
hsa-miR-338-3p	miRNA
hsa-miR-1202	miRNA
hsa-miR-548w	miRNA
hsa-miR-875-5p	miRNA
hsa-miR-515-5p	miRNA
hsa-miR-363-3p	miRNA
hsa-miR-10b-5p	miRNA
hsa-miR-130b-5p	miRNA
hsa-miR-29b-2-5p	miRNA
hsa-miR-4291	miRNA
hsa-miR-130a-5p	miRNA
hsa-miR-4328	miRNA
hsa-miR-576-5p	miRNA
hsa-let-7a-2-3p	miRNA
hsa-miR-513a-3p	miRNA
hsa-miR-1827	miRNA
hsa-miR-3125	miRNA
hsa-miR-30b-5p	miRNA
hsa-miR-23a-3p	miRNA
hsa-miR-9-3p	miRNA
hsa-miR-665	miRNA
hsa-miR-570-3p	miRNA
hsa-miR-4289	miRNA
hsa-miR-3121-3p	miRNA
hsa-miR-1-3p	miRNA
hsa-miR-587	miRNA
hsa-miR-548k	miRNA
hsa-miR-590-3p	miRNA
hsa-miR-4264	miRNA
hsa-miR-628-5p	miRNA
hsa-miR-654-5p	miRNA
hsa-miR-384	miRNA
hsa-miR-139-5p	miRNA
hsa-miR-548c-5p	miRNA
hsa-miR-602	miRNA
hsa-miR-320b	miRNA
hsa-miR-187-3p	miRNA
hsa-miR-3202	miRNA
hsa-miR-548d-5p	miRNA
hsa-miR-31-3p	miRNA
hsa-miR-519e-3p	miRNA
hsa-miR-4325	miRNA
hsa-miR-625-3p	miRNA
hsa-miR-448	miRNA
hsa-miR-302d-5p	miRNA
hsa-miR-514b-5p	miRNA
hsa-miR-373-5p	miRNA
hsa-miR-495-3p	miRNA
hsa-miR-1275	miRNA
hsa-miR-16-1-3p	miRNA
hsa-miR-593-3p	miRNA
hsa-miR-302b-5p	miRNA
hsa-miR-4267	miRNA
hsa-miR-143-5p	miRNA
hsa-miR-3137	miRNA
hsa-miR-2052	miRNA
hsa-let-7b-3p	miRNA
hsa-miR-20b-5p	miRNA
hsa-miR-296-3p	miRNA
hsa-miR-1208	miRNA
hsa-miR-4275	miRNA
hsa-miR-1245a	miRNA
hsa-miR-92a-2-5p	miRNA
hsa-miR-559	miRNA
hsa-miR-515-3p	miRNA
hsa-miR-302a-5p	miRNA
hsa-miR-513a-5p	miRNA
hsa-miR-548i	miRNA
hsa-let-7g-3p	miRNA
hsa-miR-636	miRNA
hsa-miR-105-5p	miRNA
hsa-miR-22-5p	miRNA
hsa-miR-320c	miRNA
hsa-miR-92b-3p	miRNA
hsa-miR-25-3p	miRNA
hsa-miR-641	miRNA
hsa-miR-145-3p	miRNA
hsa-miR-524-5p	miRNA
hsa-miR-1324	miRNA
hsa-miR-662	miRNA
hsa-miR-3166	miRNA
hsa-miR-32-5p	miRNA
hsa-miR-543	miRNA
hsa-miR-4271	miRNA
hsa-miR-4261	miRNA
hsa-miR-940	miRNA
hsa-miR-4257	miRNA
hsa-miR-223-5p	miRNA
hsa-miR-29b-1-5p	miRNA
hsa-miR-2355-5p	miRNA
hsa-miR-548t-5p	miRNA
hsa-miR-4288	miRNA
hsa-miR-23b-3p	miRNA
hsa-miR-93-5p	miRNA
hsa-miR-125a-3p	miRNA
hsa-miR-136-5p	miRNA
hsa-miR-2116-3p	miRNA
hsa-miR-29a-5p	miRNA
hsa-miR-944	miRNA
hsa-miR-145-5p	miRNA
hsa-miR-214-3p	miRNA
hsa-miR-106b-5p	miRNA
hsa-miR-106a-5p	miRNA
hsa-miR-3153	miRNA
hsa-miR-33b-3p	miRNA
hsa-miR-1909-3p	miRNA
hsa-miR-205-3p	miRNA
hsa-miR-320d	miRNA
hsa-miR-224-5p	miRNA
hsa-miR-4297	miRNA
hsa-miR-302c-5p	miRNA
hsa-let-7a-3p	miRNA
hsa-miR-299-5p	miRNA
hsa-miR-616-3p	miRNA
hsa-miR-4283	miRNA
hsa-miR-374b-5p	miRNA
hsa-miR-1303	miRNA
hsa-miR-142-5p	miRNA
hsa-miR-30d-3p	miRNA
hsa-miR-671-5p	miRNA
hsa-miR-513c-5p	miRNA
hsa-miR-2113	miRNA
hsa-miR-1272	miRNA
hsa-miR-761	miRNA
hsa-miR-541-3p	miRNA
hsa-miR-873-5p	miRNA
hsa-miR-920	miRNA
hsa-miR-1299	miRNA
hsa-miR-30d-5p	miRNA
hsa-miR-206	miRNA
hsa-miR-622	miRNA
hsa-miR-32-3p	miRNA
hsa-miR-545-5p	miRNA
hsa-miR-1206	miRNA
hsa-miR-561-3p	miRNA
hsa-miR-3176	miRNA
hsa-miR-196a-5p	miRNA
hsa-miR-196b-5p	miRNA
hsa-miR-4329	miRNA
hsa-miR-657	miRNA
hsa-miR-1265	miRNA
hsa-miR-485-3p	miRNA
hsa-miR-30c-5p	miRNA
hsa-let-7f-1-3p	miRNA
hsa-miR-758-3p	miRNA
hsa-miR-3130-5p	miRNA
hsa-miR-376a-5p	miRNA
hsa-miR-548b-5p	miRNA
hsa-miR-545-3p	miRNA
hsa-miR-1229-3p	miRNA
hsa-miR-3144-3p	miRNA
hsa-miR-1305	miRNA
hsa-miR-519e-5p	miRNA
hsa-miR-548a-5p	miRNA
hsa-miR-581	miRNA
hsa-miR-140-3p	miRNA
FLJ16779	lncRNA
RP11-10J21.4	lncRNA
HP09025	lncRNA
CTA-414D7.1	lncRNA
RP11-573D15.8	lncRNA
LA16c-306A4.2	lncRNA
RP11-830F9.6	lncRNA
LINC00917	lncRNA
C10orf91	lncRNA
RP5-894D12.5	lncRNA
RP1-34P24.3	lncRNA
TTLL10-AS1	lncRNA
LA16c-OS12.2	lncRNA
MUC19	lncRNA
AC097468.4	lncRNA
AC069257.8	lncRNA
AC079779.7	lncRNA
CTD-2534I21.9	lncRNA
CTC-265F19.1	lncRNA
LINC01043	lncRNA
LINC01070	lncRNA
CH507-216K13.2	lncRNA
RP11-627G23.1	lncRNA
RP3-323A16.1	lncRNA
PAX8-AS1	lncRNA
RP11-229P13.22	lncRNA
MUC2	lncRNA
RP11-102K13.5	lncRNA
RP11-54O7.17	lncRNA
DPP10-AS2	lncRNA
CTC-459F4.1	lncRNA
RP11-982M15.8	lncRNA
RP4-539M6.22	lncRNA
FAM182A	lncRNA
RP13-507P19.2	lncRNA
RP11-526P6.1	lncRNA
RP11-429B14.4	lncRNA
LL22NC03-27C5.1	lncRNA
RP11-394A14.2	lncRNA
RP11-326C3.10	lncRNA
RP11-210M15.1	lncRNA
RP4-737E23.2	lncRNA
AC011284.3	lncRNA
LINC01128	lncRNA
CTD-2292P10.2	lncRNA
AATBC	lncRNA
RP3-470B24.5	lncRNA
LINC01165	lncRNA
FAM230B	lncRNA
SLC8A1-AS1	lncRNA
CTB-51J22.1	lncRNA
RP11-431K24.1	lncRNA
RP13-580B18.4	lncRNA
CTD-2561B21.7	lncRNA
RP11-780K2.1	lncRNA
FLJ35934	lncRNA
PCBP3-OT1	lncRNA
CITF22-1A6.3	lncRNA
RP11-231G3.1	lncRNA
LINC00173	lncRNA
AP000345.1	lncRNA
CTD-2532K18.2	lncRNA
GS1-251I9.3	lncRNA
LINC00689	lncRNA
C22orf34	lncRNA
AC005264.2	lncRNA
CTD-3099C6.5	lncRNA
SPACA6P	lncRNA
RP11-426C22.4	lncRNA
AC093642.4	lncRNA
RP5-1029F21.3	lncRNA
HPVC1	lncRNA
LINC01106	lncRNA
RP11-762H8.5	lncRNA
MCF2L-AS1	lncRNA
RP11-369C8.1	lncRNA
AC005330.2	lncRNA
RP11-368I7.4	lncRNA
AC006019.3	lncRNA
LINC01423	lncRNA
FAM74A1	lncRNA
RP11-91H12.3	lncRNA
RP11-333E1.2	lncRNA
RP11-830F9.5	lncRNA
AC011718.2	lncRNA
AC015849.16	lncRNA
RP11-243A14.1	lncRNA
RP11-343D2.11	lncRNA
LINC00854	lncRNA
TMEM9B-AS1	lncRNA
RP11-326C3.14	lncRNA
FAM95B1	lncRNA
LINC00686	lncRNA
AC079586.1	lncRNA
RP13-895J2.3	lncRNA
LINC00240	lncRNA
AC084219.4	lncRNA
CTD-2553C6.1	lncRNA
MZF1-AS1	lncRNA
RP11-154H17.1	lncRNA
RP11-50B3.4	lncRNA
RP13-582L3.4	lncRNA
LINC01002	lncRNA
RP11-186N15.3	lncRNA
CTA-392E5.1	lncRNA
AC005614.3	lncRNA
SNHG14	lncRNA
VPS9D1-AS1	lncRNA
RP11-311F12.1	lncRNA
CTA-390C10.9	lncRNA
AC113607.3	lncRNA
RP11-231D20.2	lncRNA
RP11-474P2.6	lncRNA
LINC01224	lncRNA
RP11-146D12.2	lncRNA
CH17-360D5.1	lncRNA
RP11-335L23.4	lncRNA
RP11-96L7.2	lncRNA
RP11-161M6.2	lncRNA
RP11-762H8.4	lncRNA
CTD-2197I11.1	lncRNA
RP11-1217F2.15	lncRNA
RP1-17K7.1	lncRNA
CTC-242N15.1	lncRNA
RP11-717I24.1	lncRNA
AC068489.1	lncRNA
CTD-2619J13.14	lncRNA
CTD-2015G9.2	lncRNA
CTD-3138B18.5	lncRNA
AP001626.2	lncRNA
AC137934.1	lncRNA
TCF4-AS2	lncRNA
AC114808.3	lncRNA
GNG12-AS1	lncRNA
AC006548.28	lncRNA
LINC01122	lncRNA
AC093639.1	lncRNA
NR2F1-AS1	lncRNA
RP11-394A14.4	lncRNA
CTD-2562J17.2	lncRNA
GRM7-AS1	lncRNA
CTC-321K16.1	lncRNA
IDI2-AS1	lncRNA
RP11-96K19.4	lncRNA
LINC00664	lncRNA
RP5-1077H22.2	lncRNA
LL22NC03-N64E9.1	lncRNA
LPP-AS2	lncRNA
RP4-545C24.1	lncRNA
AP006621.9	lncRNA
AC012501.2	lncRNA
CTD-2561J22.5	lncRNA
FAM74A7	lncRNA
RASSF8-AS1	lncRNA
RP11-157B13.7	lncRNA
RP11-486P11.1	lncRNA
AC009299.3	lncRNA
LA16c-60D12.2	lncRNA
PABPC1L2B-AS1	lncRNA
CTD-2291D10.2	lncRNA
RP11-15H20.6	lncRNA
RP11-13K12.1	lncRNA
LINC01304	lncRNA
CTC-457E21.1	lncRNA
AC064853.2	lncRNA
RP11-638L3.1	lncRNA
RP11-458F8.4	lncRNA
AP001476.4	lncRNA
LINC00265	lncRNA
